# Supplementary material for: Zero-shot style transfer for gesture animation driven by text and speech using adversarial disentanglement of multimodal style encoding
Source: Front Artif Intell. 2023 Jun 12;6:1142997. doi: 10.3389/frai.2023.1142997 (PMC10291316; doi:10.3389/frai.2023.1142997)
Supplement: Supplementary file 1 [file Data_Sheet_1.zip]

Archive with 8 entries (8 files):
- FrontiersInAI_Videos/L_cmu0000006498_2022_10_03_15_31_34.mp4
- FrontiersInAI_Videos/L_cmu0000031851_2022_10_03_14_30_04.mp4
- FrontiersInAI_Videos/L_cmu0000031858_2022_10_03_15_32_28.mp4
- FrontiersInAI_Videos/L_cmu0000031877_2022_10_03_14_17_26.mp4
- FrontiersInAI_Videos/R_cmu0000006492_2022_10_03_15_40_48.mp4
- FrontiersInAI_Videos/R_cmu0000006495_2022_10_03_16_11_32.mp4
- FrontiersInAI_Videos/R_cmu0000031874_2022_10_03_16_23_00.mp4
- FrontiersInAI_Videos/README.txt
