# Supplementary material for: Zero-shot style transfer for gesture animation driven by text and speech using adversarial disentanglement of multimodal style encoding
Source: Front Artif Intell. 2023 Jun 12;6:1142997. doi: 10.3389/frai.2023.1142997 (PMC10291316; doi:10.3389/frai.2023.1142997)
Supplement: Supplementary file 1 [file Data_Sheet_1.zip › FrontiersInAI_Videos/README.txt]

This folder "FrontiersInAI_Videos" includes 7 videos, each displaying three different 2D skeleton animation.

(1) The source speaker's animation
(2) The target speaker's animation
(3) Our model ZS-MSTM's animation

The target speaker's animation is referred to as the "Reference" animation, and is always displayed in the middle. The animation displayed on the Left of the Reference is referred to as "Animation A". The one displayed the Right of the Reference is referred to as "Animation B".

Animation A and Animation B corresponds to either the source speaker's animation, or our model ZS-MSTM's animation. 

If the video's name starts with the letter "L", it indicates that our model ZS-MSTM's animation is Animation A, and it's placed on the left of the Reference, thus the source speaker's animation is Animation B.

If the video's name starts with the letter "R", it indicates that our model ZS-MSTM's animation is Animation B, and it's placed on the right of the Reference, thus the source speaker's animation is Animation A.
