# Supplementary material for: Zero-shot style transfer for gesture animation driven by text and speech using adversarial disentanglement of multimodal style encoding
Source: Front Artif Intell. 2023 Jun 12;6:1142997. doi: 10.3389/frai.2023.1142997 (PMC10291316; doi:10.3389/frai.2023.1142997)
Supplement: Supplementary file 2 [file Data_Sheet_2.ZIP]

Archive with 7 entries (7 files):
- Submission_FIAI_DataSheet2/Analysis_Seen.xlsx
- Submission_FIAI_DataSheet2/Analysis_Unseen.xlsx
- Submission_FIAI_DataSheet2/comparison_with_baseline.omv
- Submission_FIAI_DataSheet2/Seen_Speakers_tests.omv
- Submission_FIAI_DataSheet2/unseen_speakers_analysis.omv
- Submission_FIAI_DataSheet2/ZSMSTMSeen.png
- Submission_FIAI_DataSheet2/ZSMSTMUnseen.png
