# Supplementary material for: Zero-shot style transfer for gesture animation driven by text and speech using adversarial disentanglement of multimodal style encoding
Source: Front Artif Intell. 2023 Jun 12;6:1142997. doi: 10.3389/frai.2023.1142997 (PMC10291316; doi:10.3389/frai.2023.1142997)
Supplement: Supplementary file 2 [file Data_Sheet_2.ZIP › Submission_FIAI_DataSheet2/Analysis_Seen.xlsx]

## Sheet: Feuil1
Right										Left										Metric	Level	Numerical Value	Responses	Total				Metric	Level	Numerical Value	Responses	Total
overall resemblance	arms gesturing	body orientation	gesture amplitude	gesture frequency	gesture velocity					overall resemblance	arms gesturing	body orientation	gesture amplitude	gesture frequency	gesture velocity				Right videos	Overall Resemblance	Reference is very similar to A	1	9	9			Left videos	Overall Resemblance	Reference is very similar to A	5	127	635
Reference is very similar to A	Reference is very similar to A	Reference is very similar to A	Reference is very similar to A	Reference is very similar to B	Reference is very similar to B					Reference is very similar to A	Reference is mostly similar to A	Reference is very similar to A	Reference is mostly similar to A	Reference is very similar to A	Reference is very similar to A						Reference is mostly similar to A	2	19	38					Reference is mostly similar to A	4	113	452
Reference is very similar to B	Reference is very similar to B	Reference is very similar to B	Reference is very similar to B	Reference is very similar to B	Reference is very similar to B					Reference is very similar to A	Reference is very similar to A	Reference is very similar to A	Reference is very similar to A	Reference is very similar to A	Reference is very similar to A						Reference is in between A and B	3	66	198					Reference is in between A and B	3	33	99
Reference is mostly similar to B	Reference is in between A and B	Reference is mostly similar to B	Reference is in between A and B	Reference is in between A and B	Reference is in between A and B					Reference is mostly similar to A	Reference is mostly similar to A	Reference is mostly similar to A	Reference is in between A and B	Reference is in between A and B	Reference is in between A and B						Reference is mostly similar to B	4	283	1132					Reference is mostly similar to B	2	6	12
Reference is mostly similar to B	Reference is mostly similar to B	Reference is mostly similar to B	Reference is very similar to B	Reference is very similar to B	Reference is very similar to B					Reference is mostly similar to A	Reference is mostly similar to A	Reference is mostly similar to A	Reference is mostly similar to A	Reference is mostly similar to A	Reference is very similar to A						Reference is very similar to B	5	393	1965					Reference is very similar to B	1	1	1
Reference is very similar to B	Reference is mostly similar to B	Reference is very similar to B	Reference is mostly similar to B	Reference is mostly similar to B	Reference is mostly similar to B					Reference is mostly similar to A	Reference is mostly similar to A	Reference is very similar to A	Reference is very similar to A	Reference is very similar to A	Reference is very similar to A					Arms Gesturing	Reference is very similar to A	1	5	5				Arms Gesturing	Reference is very similar to A	5	104	520
Reference is mostly similar to B	Reference is mostly similar to B	Reference is very similar to B	Reference is mostly similar to B	Reference is very similar to B	Reference is mostly similar to B					Reference is mostly similar to A	Reference is mostly similar to A	Reference is mostly similar to A	Reference is mostly similar to A	Reference is mostly similar to A	Reference is mostly similar to A						Reference is mostly similar to A	2	24	48					Reference is mostly similar to A	4	137	548
Reference is very similar to B	Reference is very similar to B	Reference is very similar to B	Reference is very similar to B	Reference is very similar to B	Reference is very similar to B					Reference is very similar to A	Reference is in between A and B	Reference is very similar to A	Reference is in between A and B	Reference is very similar to A	Reference is very similar to A						Reference is in between A and B	3	68	204					Reference is in between A and B	3	28	84
Reference is mostly similar to B	Reference is mostly similar to B	Reference is mostly similar to B	Reference is mostly similar to B	Reference is mostly similar to B	Reference is in between A and B					Reference is mostly similar to A	Reference is mostly similar to A	Reference is mostly similar to A	Reference is mostly similar to A	Reference is mostly similar to A	Reference is mostly similar to A						Reference is mostly similar to B	4	342	1368					Reference is mostly similar to B	2	2	4
Reference is mostly similar to B	Reference is in between A and B	Reference is mostly similar to B	Reference is in between A and B	Reference is in between A and B	Reference is mostly similar to B					Reference is very similar to A	Reference is mostly similar to A	Reference is in between A and B	Reference is in between A and B	Reference is mostly similar to A	Reference is in between A and B						Reference is very similar to B	5	326	1630					Reference is very similar to B	1	2	2
Reference is very similar to B	Reference is very similar to B	Reference is very similar to B	Reference is very similar to B	Reference is very similar to B	Reference is very similar to B					Reference is mostly similar to A	Reference is mostly similar to A	Reference is in between A and B	Reference is mostly similar to A	Reference is mostly similar to A	Reference is mostly similar to A					Body Orientation	Reference is very similar to A	1	3	3				Body Orientation	Reference is very similar to A	5	112	560
Reference is very similar to B	Reference is very similar to B	Reference is very similar to B	Reference is mostly similar to B	Reference is very similar to B	Reference is very similar to B					Reference is mostly similar to A	Reference is very similar to A	Reference is in between A and B	Reference is mostly similar to A	Reference is very similar to A	Reference is very similar to A						Reference is mostly similar to A	2	27	54					Reference is mostly similar to A	4	95	380
Reference is very similar to B	Reference is mostly similar to B	Reference is mostly similar to B	Reference is very similar to B	Reference is very similar to B	Reference is mostly similar to B					Reference is very similar to A	Reference is mostly similar to A	Reference is very similar to A	Reference is mostly similar to A	Reference is mostly similar to A	Reference is very similar to A						Reference is in between A and B	3	102	306					Reference is in between A and B	3	53	159
Reference is mostly similar to B	Reference is very similar to B	Reference is mostly similar to B	Reference is mostly similar to B	Reference is mostly similar to B	Reference is mostly similar to B					Reference is mostly similar to A	Reference is mostly similar to A	Reference is in between A and B	Reference is in between A and B	Reference is in between A and B	Reference is in between A and B						Reference is mostly similar to B	4	279	1116					Reference is mostly similar to B	2	10	20
Reference is very similar to B	Reference is very similar to B	Reference is very similar to B	Reference is very similar to B	Reference is very similar to B	Reference is mostly similar to B					Reference is mostly similar to A	Reference is mostly similar to A	Reference is very similar to A	Reference is mostly similar to A	Reference is mostly similar to A	Reference is mostly similar to A						Reference is very similar to B	5	349	1745					Reference is very similar to B	1	0	0
Reference is mostly similar to B	Reference is mostly similar to B	Reference is mostly similar to B	Reference is mostly similar to B	Reference is mostly similar to B	Reference is mostly similar to B					Reference is very similar to A	Reference is very similar to A	Reference is very similar to A	Reference is very similar to A	Reference is very similar to A	Reference is very similar to A					Gesture Amplitude	Reference is very similar to A	1	4	4				Gesture Amplitude	Reference is very similar to A	5	90	450
Reference is mostly similar to B	Reference is mostly similar to B	Reference is very similar to B	Reference is mostly similar to B	Reference is mostly similar to B	Reference is mostly similar to B					Reference is mostly similar to A	Reference is mostly similar to A	Reference is mostly similar to A	Reference is in between A and B	Reference is in between A and B	Reference is in between A and B						Reference is mostly similar to A	2	23	46					Reference is mostly similar to A	4	127	508
Reference is mostly similar to B	Reference is mostly similar to A	Reference is in between A and B	Reference is mostly similar to A	Reference is in between A and B	Reference is in between A and B					Reference is mostly similar to B	Reference is mostly similar to B	Reference is mostly similar to A	Reference is in between A and B	Reference is mostly similar to A	Reference is mostly similar to A						Reference is in between A and B	3	80	240					Reference is in between A and B	3	39	117
Reference is mostly similar to B	Reference is mostly similar to B	Reference is in between A and B	Reference is mostly similar to B	Reference is mostly similar to B	Reference is in between A and B					Reference is mostly similar to A	Reference is mostly similar to A	Reference is mostly similar to A	Reference is mostly similar to B	Reference is mostly similar to B	Reference is mostly similar to B						Reference is mostly similar to B	4	356	1424					Reference is mostly similar to B	2	7	14
Reference is very similar to B	Reference is in between A and B	Reference is very similar to B	Reference is mostly similar to B	Reference is mostly similar to B	Reference is mostly similar to B					Reference is mostly similar to A	Reference is mostly similar to A	Reference is very similar to A	Reference is mostly similar to A	Reference is mostly similar to A	Reference is mostly similar to A						Reference is very similar to B	5	292	1460					Reference is very similar to B	1	2	2
Reference is very similar to B	Reference is mostly similar to B	Reference is very similar to B	Reference is very similar to B	Reference is very similar to B	Reference is mostly similar to B					Reference is mostly similar to A	Reference is very similar to A	Reference is in between A and B	Reference is very similar to A	Reference is very similar to A	Reference is very similar to A					Gesture Frequency	Reference is very similar to A	1	6	6				Gesture Frequency	Reference is very similar to A	5	103	515
Reference is in between A and B	Reference is in between A and B	Reference is in between A and B	Reference is in between A and B	Reference is in between A and B	Reference is in between A and B					Reference is in between A and B	Reference is in between A and B	Reference is in between A and B	Reference is in between A and B	Reference is in between A and B	Reference is in between A and B						Reference is mostly similar to A	2	22	44					Reference is mostly similar to A	4	109	436
Reference is very similar to B	Reference is mostly similar to B	Reference is mostly similar to B	Reference is mostly similar to B	Reference is mostly similar to B	Reference is very similar to B					Reference is very similar to A	Reference is mostly similar to A	Reference is very similar to A	Reference is mostly similar to A	Reference is very similar to A	Reference is very similar to A						Reference is in between A and B	3	96	288					Reference is in between A and B	3	38	114
Reference is very similar to B	Reference is very similar to B	Reference is very similar to B	Reference is very similar to B	Reference is very similar to B	Reference is very similar to B					Reference is very similar to A	Reference is very similar to A	Reference is very similar to A	Reference is very similar to A	Reference is very similar to A	Reference is very similar to A						Reference is mostly similar to B	4	322	1288					Reference is mostly similar to B	2	9	18
Reference is mostly similar to B	Reference is mostly similar to B	Reference is mostly similar to B	Reference is mostly similar to B	Reference is in between A and B	Reference is mostly similar to B					Reference is mostly similar to A	Reference is mostly similar to A	Reference is very similar to A	Reference is mostly similar to A	Reference is very similar to A	Reference is mostly similar to A						Reference is very similar to B	5	304	1520					Reference is very similar to B	1	1	1
Reference is mostly similar to B	Reference is very similar to B	Reference is very similar to B	Reference is mostly similar to B	Reference is mostly similar to B	Reference is mostly similar to B					Reference is mostly similar to A	Reference is mostly similar to A	Reference is very similar to A	Reference is very similar to A	Reference is mostly similar to A	Reference is very similar to A					Gesture Velocity	Reference is very similar to A	1	1	1				Gesture Velocity	Reference is very similar to A	5	98	490
Reference is very similar to B	Reference is mostly similar to B	Reference is mostly similar to B	Reference is mostly similar to B	Reference is mostly similar to B	Reference is mostly similar to B					Reference is very similar to A	Reference is very similar to A	Reference is mostly similar to A	Reference is very similar to A	Reference is mostly similar to A	Reference is in between A and B						Reference is mostly similar to A	2	25	50					Reference is mostly similar to A	4	103	412
Reference is mostly similar to B	Reference is mostly similar to B	Reference is mostly similar to B	Reference is mostly similar to B	Reference is very similar to B	Reference is very similar to B					Reference is mostly similar to A	Reference is mostly similar to A	Reference is mostly similar to A	Reference is mostly similar to A	Reference is mostly similar to A	Reference is mostly similar to A						Reference is in between A and B	3	101	303					Reference is in between A and B	3	47	141
Reference is in between A and B	Reference is mostly similar to A	Reference is in between A and B	Reference is mostly similar to A	Reference is very similar to A	Reference is in between A and B					Reference is in between A and B	Reference is mostly similar to A	Reference is mostly similar to B	Reference is mostly similar to B	Reference is mostly similar to A	Reference is mostly similar to A						Reference is mostly similar to B	4	311	1244					Reference is mostly similar to B	2	6	12
Reference is mostly similar to B	Reference is in between A and B	Reference is mostly similar to B	Reference is in between A and B	Reference is mostly similar to A	Reference is mostly similar to B					Reference is mostly similar to A	Reference is very similar to A	Reference is mostly similar to A	Reference is very similar to A	Reference is mostly similar to A	Reference is mostly similar to A						Reference is very similar to B	5	307	1535					Reference is very similar to B	1	1	1
Reference is very similar to B	Reference is very similar to B	Reference is very similar to B	Reference is mostly similar to B	Reference is mostly similar to B	Reference is mostly similar to B					Reference is mostly similar to A	Reference is mostly similar to A	Reference is mostly similar to A	Reference is mostly similar to A	Reference is mostly similar to A	Reference is mostly similar to A
Reference is very similar to B	Reference is very similar to B	Reference is very similar to B	Reference is very similar to B	Reference is mostly similar to B	Reference is mostly similar to B					Reference is very similar to A	Reference is mostly similar to A	Reference is mostly similar to A	Reference is mostly similar to A	Reference is mostly similar to A	Reference is mostly similar to A
Reference is very similar to B	Reference is mostly similar to B	Reference is very similar to B	Reference is mostly similar to B	Reference is mostly similar to B	Reference is very similar to B					Reference is very similar to A	Reference is mostly similar to A	Reference is in between A and B	Reference is mostly similar to A	Reference is mostly similar to A	Reference is very similar to A
Reference is mostly similar to B	Reference is very similar to B	Reference is mostly similar to B	Reference is mostly similar to B	Reference is mostly similar to B	Reference is mostly similar to B					Reference is mostly similar to A	Reference is very similar to A	Reference is very similar to A	Reference is very similar to A	Reference is mostly similar to A	Reference is mostly similar to A					Metric	Numerical Value	Total Right	Total Left	Total	Mean
Reference is mostly similar to B	Reference is mostly similar to B	Reference is very similar to B	Reference is mostly similar to B	Reference is in between A and B	Reference is in between A and B					Reference is mostly similar to A	Reference is mostly similar to A	Reference is very similar to A	Reference is mostly similar to A	Reference is mostly similar to A	Reference is in between A and B				All videos	Overall Resemblance	1	8	1	9	4.32857
Reference is very similar to B	Reference is very similar to B	Reference is very similar to B	Reference is very similar to B	Reference is very similar to B	Reference is very similar to B					Reference is very similar to A	Reference is very similar to A	Reference is in between A and B	Reference is in between A and B	Reference is in between A and B	Reference is in between A and B						2	38	12	50
Reference is mostly similar to B	Reference is mostly similar to B	Reference is very similar to B	Reference is mostly similar to B	Reference is very similar to B	Reference is very similar to B					Reference is very similar to A	Reference is very similar to A	Reference is very similar to A	Reference is very similar to A	Reference is very similar to A	Reference is very similar to A						3	198	99	297
Reference is very similar to B	Reference is very similar to B	Reference is very similar to B	Reference is very similar to B	Reference is very similar to B	Reference is very similar to B					Reference is in between A and B	Reference is in between A and B	Reference is in between A and B	Reference is in between A and B	Reference is in between A and B	Reference is in between A and B						4	1132	452	1584
Reference is in between A and B	Reference is in between A and B	Reference is in between A and B	Reference is mostly similar to B	Reference is in between A and B	Reference is in between A and B					Reference is very similar to A	Reference is very similar to A	Reference is very similar to A	Reference is very similar to A	Reference is very similar to A	Reference is very similar to A						5	1970	635	2605
Reference is very similar to B	Reference is very similar to B	Reference is very similar to B	Reference is very similar to B	Reference is very similar to B	Reference is very similar to B					Reference is very similar to A	Reference is very similar to A	Reference is very similar to A	Reference is very similar to A	Reference is very similar to A	Reference is very similar to A					Arms Gesturing	1	5	2	7	4.20286
Reference is mostly similar to B	Reference is mostly similar to B	Reference is very similar to B	Reference is very similar to B	Reference is very similar to B	Reference is very similar to B					Reference is very similar to A	Reference is very similar to A	Reference is very similar to A	Reference is very similar to A	Reference is very similar to A	Reference is very similar to A						2	48	4	52
Reference is in between A and B	Reference is mostly similar to B	Reference is mostly similar to B	Reference is in between A and B	Reference is mostly similar to B	Reference is in between A and B					Reference is very similar to A	Reference is very similar to A	Reference is very similar to A	Reference is very similar to A	Reference is very similar to A	Reference is mostly similar to A						3	204	84	288
Reference is mostly similar to B	Reference is mostly similar to B	Reference is very similar to B	Reference is mostly similar to B	Reference is very similar to B	Reference is very similar to B					Reference is very similar to A	Reference is very similar to A	Reference is very similar to A	Reference is very similar to A	Reference is very similar to A	Reference is very similar to A						4	1368	548	1916
Reference is in between A and B	Reference is in between A and B	Reference is in between A and B	Reference is in between A and B	Reference is in between A and B	Reference is in between A and B					Reference is mostly similar to A	Reference is mostly similar to A	Reference is mostly similar to A	Reference is mostly similar to A	Reference is mostly similar to A	Reference is mostly similar to A						5	1630	520	2150
Reference is mostly similar to A	Reference is mostly similar to A	Reference is in between A and B	Reference is mostly similar to A	Reference is in between A and B	Reference is mostly similar to A					Reference is very similar to A	Reference is very similar to A	Reference is mostly similar to A	Reference is very similar to A	Reference is very similar to A	Reference is very similar to A					Body Orientation	1	3	0	3	4.13619
Reference is mostly similar to B	Reference is mostly similar to B	Reference is very similar to B	Reference is mostly similar to B	Reference is mostly similar to B	Reference is mostly similar to B					Reference is very similar to A	Reference is very similar to A	Reference is very similar to A	Reference is very similar to A	Reference is very similar to A	Reference is very similar to A						2	54	20	74
Reference is mostly similar to B	Reference is very similar to B	Reference is very similar to B	Reference is mostly similar to B	Reference is mostly similar to B	Reference is mostly similar to B					Reference is very similar to A	Reference is mostly similar to A	Reference is very similar to A	Reference is mostly similar to A	Reference is very similar to A	Reference is very similar to A						3	306	159	465
Reference is mostly similar to B	Reference is in between A and B	Reference is mostly similar to B	Reference is mostly similar to B	Reference is mostly similar to B	Reference is mostly similar to B					Reference is very similar to A	Reference is very similar to A	Reference is very similar to A	Reference is very similar to A	Reference is mostly similar to A	Reference is mostly similar to A						4	1116	380	1496
Reference is mostly similar to B	Reference is mostly similar to B	Reference is very similar to B	Reference is in between A and B	Reference is mostly similar to B	Reference is mostly similar to B					Reference is very similar to A	Reference is very similar to A	Reference is in between A and B	Reference is mostly similar to A	Reference is very similar to A	Reference is very similar to A						5	1745	560	2305
Reference is mostly similar to B	Reference is mostly similar to B	Reference is very similar to B	Reference is mostly similar to B	Reference is mostly similar to B	Reference is mostly similar to B					Reference is very similar to A	Reference is mostly similar to A	Reference is very similar to A	Reference is very similar to A	Reference is very similar to A	Reference is very similar to A					Gesture Amplitude	1	4	2	6	4.0619
Reference is mostly similar to B	Reference is mostly similar to B	Reference is mostly similar to B	Reference is mostly similar to B	Reference is mostly similar to B	Reference is mostly similar to B					Reference is very similar to A	Reference is very similar to A	Reference is very similar to A	Reference is very similar to A	Reference is very similar to A	Reference is very similar to A						2	46	14	60
Reference is very similar to B	Reference is very similar to B	Reference is very similar to B	Reference is mostly similar to B	Reference is very similar to B	Reference is very similar to B					Reference is in between A and B	Reference is in between A and B	Reference is in between A and B	Reference is in between A and B	Reference is in between A and B	Reference is in between A and B						3	240	117	357
Reference is very similar to B	Reference is in between A and B	Reference is mostly similar to B	Reference is mostly similar to B	Reference is in between A and B	Reference is mostly similar to B					Reference is very similar to A	Reference is mostly similar to A	Reference is mostly similar to A	Reference is mostly similar to A	Reference is mostly similar to A	Reference is mostly similar to A						4	1424	508	1932
Reference is in between A and B	Reference is mostly similar to B	Reference is in between A and B	Reference is in between A and B	Reference is mostly similar to B	Reference is in between A and B					Reference is very similar to A	Reference is very similar to A	Reference is in between A and B	Reference is very similar to A	Reference is very similar to A	Reference is very similar to A						5	1460	450	1910
Reference is mostly similar to A	Reference is mostly similar to A	Reference is mostly similar to A	Reference is mostly similar to A	Reference is mostly similar to A	Reference is mostly similar to A					Reference is in between A and B	Reference is mostly similar to A	Reference is mostly similar to B	Reference is mostly similar to A	Reference is in between A and B	Reference is mostly similar to A					Gesture Frequency	1	6	1	7	4.02857
Reference is mostly similar to B	Reference is mostly similar to B	Reference is very similar to B	Reference is mostly similar to B	Reference is mostly similar to B	Reference is in between A and B					Reference is mostly similar to A	Reference is in between A and B	Reference is mostly similar to A	Reference is mostly similar to A	Reference is mostly similar to A	Reference is mostly similar to A						2	44	18	62
Reference is in between A and B	Reference is in between A and B	Reference is in between A and B	Reference is in between A and B	Reference is in between A and B	Reference is in between A and B					Reference is very similar to A	Reference is mostly similar to A	Reference is very similar to A	Reference is very similar to A	Reference is very similar to A	Reference is very similar to A						3	288	114	402
Reference is mostly similar to B	Reference is mostly similar to B	Reference is very similar to B	Reference is mostly similar to B	Reference is mostly similar to B	Reference is mostly similar to B					Reference is mostly similar to A	Reference is mostly similar to A	Reference is mostly similar to A	Reference is mostly similar to A	Reference is mostly similar to A	Reference is mostly similar to A						4	1288	436	1724
Reference is in between A and B	Reference is mostly similar to B	Reference is in between A and B	Reference is in between A and B	Reference is in between A and B	Reference is in between A and B					Reference is mostly similar to A	Reference is very similar to A	Reference is very similar to A	Reference is mostly similar to A	Reference is mostly similar to B	Reference is mostly similar to A						5	1520	515	2035
Reference is very similar to B	Reference is mostly similar to B	Reference is mostly similar to B	Reference is mostly similar to B	Reference is in between A and B	Reference is mostly similar to B					Reference is mostly similar to A	Reference is mostly similar to A	Reference is mostly similar to A	Reference is mostly similar to A	Reference is in between A and B	Reference is in between A and B					Gesture Velocity	1	1	1	2	3.98952
Reference is mostly similar to B	Reference is mostly similar to B	Reference is very similar to B	Reference is mostly similar to B	Reference is mostly similar to B	Reference is very similar to B					Reference is very similar to A	Reference is very similar to A	Reference is very similar to A	Reference is very similar to A	Reference is very similar to A	Reference is very similar to A						2	50	12	62
Reference is in between A and B	Reference is mostly similar to A	Reference is mostly similar to B	Reference is mostly similar to A	Reference is mostly similar to B	Reference is mostly similar to B					Reference is mostly similar to A	Reference is mostly similar to A	Reference is mostly similar to A	Reference is mostly similar to A	Reference is mostly similar to A	Reference is mostly similar to A						3	303	141	444
Reference is mostly similar to B	Reference is mostly similar to B	Reference is mostly similar to B	Reference is mostly similar to B	Reference is mostly similar to B	Reference is mostly similar to B					Reference is in between A and B	Reference is in between A and B	Reference is in between A and B	Reference is in between A and B	Reference is mostly similar to A	Reference is mostly similar to A						4	1244	412	1656
Reference is mostly similar to A	Reference is in between A and B	Reference is mostly similar to A	Reference is mostly similar to B	Reference is mostly similar to A	Reference is mostly similar to A					Reference is very similar to A	Reference is very similar to A	Reference is in between A and B	Reference is very similar to A	Reference is very similar to A	Reference is very similar to A						5	1535	490	2025
Reference is mostly similar to B	Reference is mostly similar to B	Reference is mostly similar to B	Reference is mostly similar to B	Reference is mostly similar to B	Reference is mostly similar to B					Reference is very similar to A	Reference is mostly similar to A	Reference is in between A and B	Reference is very similar to A	Reference is in between A and B	Reference is very similar to A
Reference is very similar to B	Reference is very similar to B	Reference is very similar to B	Reference is very similar to B	Reference is very similar to B	Reference is very similar to B					Reference is very similar to A	Reference is mostly similar to A	Reference is very similar to A	Reference is mostly similar to A	Reference is very similar to A	Reference is in between A and B
Reference is very similar to B	Reference is very similar to B	Reference is very similar to B	Reference is mostly similar to B	Reference is mostly similar to B	Reference is in between A and B					Reference is mostly similar to A	Reference is mostly similar to A	Reference is very similar to A	Reference is mostly similar to A	Reference is very similar to A	Reference is mostly similar to A
Reference is mostly similar to B	Reference is mostly similar to B	Reference is very similar to B	Reference is mostly similar to B	Reference is mostly similar to B	Reference is very similar to B					Reference is mostly similar to A	Reference is mostly similar to A	Reference is in between A and B	Reference is mostly similar to A	Reference is mostly similar to A	Reference is mostly similar to A
Reference is mostly similar to B	Reference is mostly similar to B	Reference is in between A and B	Reference is in between A and B	Reference is in between A and B	Reference is in between A and B					Reference is very similar to A	Reference is mostly similar to A	Reference is very similar to A	Reference is very similar to A	Reference is mostly similar to A	Reference is mostly similar to A
Reference is in between A and B	Reference is mostly similar to A	Reference is mostly similar to B	Reference is mostly similar to B	Reference is in between A and B	Reference is mostly similar to A					Reference is very similar to A	Reference is very similar to A	Reference is very similar to A	Reference is very similar to A	Reference is very similar to A	Reference is very similar to A
Reference is mostly similar to B	Reference is mostly similar to A	Reference is mostly similar to B	Reference is mostly similar to B	Reference is mostly similar to B	Reference is in between A and B					Reference is very similar to A	Reference is very similar to A	Reference is very similar to A	Reference is very similar to A	Reference is very similar to A	Reference is very similar to A
Reference is very similar to B	Reference is mostly similar to B	Reference is very similar to B	Reference is mostly similar to B	Reference is very similar to B	Reference is very similar to B					Reference is mostly similar to A	Reference is mostly similar to A	Reference is mostly similar to A	Reference is mostly similar to A	Reference is mostly similar to A	Reference is mostly similar to A
Reference is mostly similar to B	Reference is mostly similar to B	Reference is mostly similar to B	Reference is mostly similar to B	Reference is mostly similar to B	Reference is mostly similar to B					Reference is mostly similar to B	Reference is very similar to B	Reference is in between A and B	Reference is in between A and B	Reference is in between A and B	Reference is in between A and B
Reference is mostly similar to B	Reference is mostly similar to B	Reference is mostly similar to B	Reference is mostly similar to B	Reference is in between A and B	Reference is in between A and B					Reference is very similar to A	Reference is very similar to A	Reference is very similar to A	Reference is very similar to A	Reference is very similar to A	Reference is very similar to A
Reference is very similar to B	Reference is very similar to B	Reference is very similar to B	Reference is very similar to B	Reference is very similar to B	Reference is very similar to B					Reference is very similar to A	Reference is very similar to A	Reference is very similar to A	Reference is very similar to A	Reference is very similar to A	Reference is very similar to A
Reference is mostly similar to B	Reference is mostly similar to B	Reference is very similar to B	Reference is mostly similar to B	Reference is mostly similar to B	Reference is mostly similar to B					Reference is very similar to A	Reference is mostly similar to A	Reference is mostly similar to A	Reference is mostly similar to A	Reference is mostly similar to A	Reference is mostly similar to A
Reference is very similar to B	Reference is mostly similar to B	Reference is very similar to B	Reference is very similar to B	Reference is mostly similar to B	Reference is very similar to B					Reference is mostly similar to A	Reference is in between A and B	Reference is mostly similar to A	Reference is mostly similar to A	Reference is mostly similar to A	Reference is in between A and B
Reference is very similar to B	Reference is very similar to B	Reference is very similar to B	Reference is very similar to B	Reference is very similar to B	Reference is very similar to B					Reference is mostly similar to A	Reference is mostly similar to A	Reference is very similar to A	Reference is mostly similar to A	Reference is very similar to A	Reference is very similar to A
Reference is very similar to B	Reference is very similar to B	Reference is very similar to B	Reference is very similar to B	Reference is very similar to B	Reference is very similar to B					Reference is mostly similar to A	Reference is mostly similar to A	Reference is mostly similar to A	Reference is mostly similar to A	Reference is mostly similar to A	Reference is mostly similar to A
Reference is very similar to B	Reference is mostly similar to B	Reference is mostly similar to B	Reference is in between A and B	Reference is mostly similar to B	Reference is mostly similar to A					Reference is very similar to A	Reference is very similar to A	Reference is mostly similar to A	Reference is mostly similar to A	Reference is very similar to A	Reference is mostly similar to A
Reference is very similar to B	Reference is very similar to B	Reference is very similar to B	Reference is very similar to B	Reference is very similar to B	Reference is very similar to B					Reference is mostly similar to A	Reference is mostly similar to A	Reference is in between A and B	Reference is mostly similar to A	Reference is mostly similar to A	Reference is mostly similar to A
Reference is very similar to B	Reference is mostly similar to B	Reference is very similar to B	Reference is very similar to B	Reference is very similar to B	Reference is very similar to B					Reference is mostly similar to B	Reference is in between A and B	Reference is in between A and B	Reference is in between A and B	Reference is mostly similar to B	Reference is in between A and B
Reference is very similar to B	Reference is very similar to B	Reference is very similar to B	Reference is very similar to B	Reference is very similar to B	Reference is very similar to B					Reference is in between A and B	Reference is in between A and B	Reference is mostly similar to B	Reference is mostly similar to A	Reference is mostly similar to A	Reference is in between A and B
Reference is mostly similar to B	Reference is mostly similar to B	Reference is mostly similar to B	Reference is mostly similar to B	Reference is mostly similar to B	Reference is mostly similar to B					Reference is in between A and B	Reference is mostly similar to A	Reference is in between A and B	Reference is mostly similar to A	Reference is in between A and B	Reference is in between A and B
Reference is very similar to B	Reference is very similar to B	Reference is very similar to B	Reference is mostly similar to B	Reference is very similar to B	Reference is mostly similar to B					Reference is mostly similar to A	Reference is mostly similar to A	Reference is mostly similar to A	Reference is very similar to A	Reference is in between A and B	Reference is mostly similar to A
Reference is mostly similar to B	Reference is mostly similar to B	Reference is mostly similar to B	Reference is mostly similar to B	Reference is mostly similar to B	Reference is mostly similar to B					Reference is mostly similar to A	Reference is mostly similar to A	Reference is in between A and B	Reference is mostly similar to A	Reference is mostly similar to A	Reference is mostly similar to A
Reference is very similar to B	Reference is very similar to B	Reference is very similar to B	Reference is very similar to B	Reference is mostly similar to B	Reference is mostly similar to B					Reference is in between A and B	Reference is in between A and B	Reference is in between A and B	Reference is in between A and B	Reference is in between A and B	Reference is in between A and B
Reference is mostly similar to B	Reference is very similar to B	Reference is mostly similar to B	Reference is mostly similar to B	Reference is mostly similar to B	Reference is mostly similar to B					Reference is mostly similar to A	Reference is mostly similar to A	Reference is very similar to A	Reference is mostly similar to A	Reference is very similar to A	Reference is very similar to A
Reference is very similar to B	Reference is mostly similar to B	Reference is in between A and B	Reference is very similar to B	Reference is mostly similar to B	Reference is mostly similar to B					Reference is mostly similar to A	Reference is mostly similar to A	Reference is in between A and B	Reference is mostly similar to A	Reference is mostly similar to A	Reference is mostly similar to A
Reference is very similar to B	Reference is very similar to B	Reference is very similar to B	Reference is very similar to B	Reference is very similar to B	Reference is very similar to B					Reference is in between A and B	Reference is mostly similar to A	Reference is mostly similar to B	Reference is mostly similar to A	Reference is in between A and B	Reference is mostly similar to A
Reference is very similar to B	Reference is very similar to B	Reference is mostly similar to B	Reference is very similar to B	Reference is very similar to B	Reference is very similar to B					Reference is mostly similar to A	Reference is mostly similar to A	Reference is in between A and B	Reference is mostly similar to A	Reference is mostly similar to A	Reference is in between A and B
Reference is in between A and B	Reference is in between A and B	Reference is in between A and B	Reference is in between A and B	Reference is in between A and B	Reference is in between A and B					Reference is very similar to A	Reference is mostly similar to A	Reference is mostly similar to A	Reference is mostly similar to A	Reference is mostly similar to A	Reference is very similar to A
Reference is very similar to B	Reference is mostly similar to B	Reference is very similar to B	Reference is very similar to B	Reference is very similar to B	Reference is very similar to B					Reference is mostly similar to A	Reference is mostly similar to A	Reference is mostly similar to A	Reference is mostly similar to A	Reference is mostly similar to A	Reference is mostly similar to A
Reference is very similar to B	Reference is very similar to B	Reference is very similar to B	Reference is very similar to B	Reference is very similar to B	Reference is very similar to B					Reference is very similar to A	Reference is very similar to A	Reference is very similar to A	Reference is mostly similar to A	Reference is mostly similar to A	Reference is mostly similar to A
Reference is very similar to B	Reference is mostly similar to B	Reference is mostly similar to B	Reference is very similar to B	Reference is very similar to B	Reference is mostly similar to B					Reference is mostly similar to A	Reference is mostly similar to A	Reference is mostly similar to A	Reference is in between A and B	Reference is mostly similar to A	Reference is mostly similar to A
Reference is mostly similar to B	Reference is mostly similar to B	Reference is very similar to B	Reference is mostly similar to B	Reference is mostly similar to B	Reference is mostly similar to B					Reference is very similar to A	Reference is very similar to A	Reference is very similar to A	Reference is very similar to A	Reference is very similar to A	Reference is very similar to A
Reference is very similar to B	Reference is very similar to B	Reference is mostly similar to B	Reference is mostly similar to B	Reference is mostly similar to B	Reference is mostly similar to B					Reference is in between A and B	Reference is in between A and B	Reference is in between A and B	Reference is in between A and B	Reference is in between A and B	Reference is in between A and B
Reference is very similar to B	Reference is very similar to B	Reference is very similar to B	Reference is very similar to B	Reference is very similar to B	Reference is mostly similar to B					Reference is very similar to A	Reference is mostly similar to A	Reference is mostly similar to A	Reference is in between A and B	Reference is in between A and B	Reference is mostly similar to A
Reference is mostly similar to A	Reference is mostly similar to B	Reference is mostly similar to A	Reference is mostly similar to A	Reference is mostly similar to B	Reference is in between A and B					Reference is very similar to A	Reference is very similar to A	Reference is very similar to A	Reference is in between A and B	Reference is mostly similar to A	Reference is very similar to A
Reference is very similar to B	Reference is very similar to B	Reference is mostly similar to B	Reference is mostly similar to B	Reference is in between A and B	Reference is mostly similar to B					Reference is mostly similar to A	Reference is mostly similar to A	Reference is in between A and B	Reference is very similar to A	Reference is mostly similar to A	Reference is mostly similar to A
Reference is very similar to B	Reference is very similar to B	Reference is very similar to B	Reference is very similar to B	Reference is very similar to B	Reference is very similar to B					Reference is mostly similar to A	Reference is mostly similar to A	Reference is in between A and B	Reference is in between A and B	Reference is very similar to A	Reference is mostly similar to A
Reference is very similar to B	Reference is very similar to B	Reference is very similar to B	Reference is very similar to B	Reference is very similar to B	Reference is very similar to B					Reference is very similar to A	Reference is mostly similar to A	Reference is very similar to A	Reference is mostly similar to A	Reference is mostly similar to A	Reference is mostly similar to A
Reference is very similar to B	Reference is mostly similar to B	Reference is in between A and B	Reference is mostly similar to B	Reference is mostly similar to B	Reference is very similar to B					Reference is mostly similar to A	Reference is mostly similar to A	Reference is mostly similar to A	Reference is mostly similar to A	Reference is mostly similar to A	Reference is mostly similar to A
Reference is mostly similar to B	Reference is very similar to B	Reference is mostly similar to B	Reference is very similar to B	Reference is very similar to B	Reference is very similar to B					Reference is mostly similar to A	Reference is mostly similar to A	Reference is in between A and B	Reference is mostly similar to A	Reference is mostly similar to A	Reference is mostly similar to A
Reference is mostly similar to B	Reference is very similar to B	Reference is mostly similar to B	Reference is mostly similar to B	Reference is mostly similar to B	Reference is in between A and B					Reference is very similar to A	Reference is very similar to A	Reference is very similar to A	Reference is very similar to A	Reference is very similar to A	Reference is very similar to A
Reference is very similar to B	Reference is very similar to B	Reference is in between A and B	Reference is in between A and B	Reference is in between A and B	Reference is very similar to B					Reference is very similar to A	Reference is very similar to A	Reference is very similar to A	Reference is very similar to A	Reference is very similar to A	Reference is very similar to A
Reference is very similar to B	Reference is mostly similar to B	Reference is very similar to B	Reference is mostly similar to B	Reference is very similar to B	Reference is very similar to B					Reference is very similar to A	Reference is very similar to A	Reference is very similar to A	Reference is mostly similar to A	Reference is very similar to A	Reference is very similar to A
Reference is mostly similar to B	Reference is mostly similar to B	Reference is mostly similar to B	Reference is mostly similar to B	Reference is mostly similar to B	Reference is mostly similar to B					Reference is in between A and B	Reference is very similar to A	Reference is very similar to A	Reference is mostly similar to A	Reference is mostly similar to B	Reference is in between A and B
Reference is very similar to B	Reference is very similar to B	Reference is very similar to B	Reference is mostly similar to B	Reference is mostly similar to B	Reference is in between A and B					Reference is very similar to A	Reference is very similar to A	Reference is very similar to A	Reference is very similar to A	Reference is very similar to A	Reference is very similar to A
Reference is very similar to B	Reference is very similar to B	Reference is very similar to B	Reference is very similar to B	Reference is very similar to B	Reference is very similar to B					Reference is very similar to A	Reference is very similar to A	Reference is very similar to A	Reference is very similar to A	Reference is very similar to A	Reference is very similar to A
Reference is very similar to B	Reference is very similar to B	Reference is very similar to B	Reference is mostly similar to B	Reference is mostly similar to B	Reference is mostly similar to B					Reference is very similar to A	Reference is very similar to A	Reference is very similar to A	Reference is very similar to A	Reference is very similar to A	Reference is very similar to A
Reference is very similar to B	Reference is very similar to B	Reference is mostly similar to B	Reference is very similar to B	Reference is mostly similar to B	Reference is very similar to B					Reference is very similar to A	Reference is very similar to A	Reference is mostly similar to A	Reference is very similar to A	Reference is very similar to A	Reference is very similar to A
Reference is mostly similar to B	Reference is mostly similar to B	Reference is mostly similar to B	Reference is in between A and B	Reference is mostly similar to B	Reference is mostly similar to B					Reference is very similar to A	Reference is very similar to A	Reference is very similar to A	Reference is very similar to A	Reference is very similar to A	Reference is very similar to A
Reference is mostly similar to B	Reference is very similar to B	Reference is very similar to B	Reference is very similar to B	Reference is mostly similar to B	Reference is mostly similar to B					Reference is very similar to A	Reference is very similar to A	Reference is very similar to A	Reference is very similar to A	Reference is very similar to A	Reference is very similar to A
Reference is mostly similar to B	Reference is mostly similar to B	Reference is mostly similar to B	Reference is in between A and B	Reference is mostly similar to B	Reference is mostly similar to B					Reference is very similar to A	Reference is mostly similar to A	Reference is very similar to A	Reference is mostly similar to A	Reference is mostly similar to A	Reference is mostly similar to A
Reference is very similar to B	Reference is very similar to B	Reference is very similar to B	Reference is very similar to B	Reference is very similar to B	Reference is very similar to B					Reference is mostly similar to A	Reference is mostly similar to A	Reference is in between A and B	Reference is in between A and B	Reference is mostly similar to A	Reference is mostly similar to A
Reference is very similar to B	Reference is mostly similar to B	Reference is very similar to B	Reference is very similar to B	Reference is mostly similar to B	Reference is mostly similar to B					Reference is very similar to A	Reference is mostly similar to A	Reference is very similar to A	Reference is very similar to A	Reference is very similar to A	Reference is mostly similar to A
Reference is very similar to B	Reference is very similar to B	Reference is very similar to B	Reference is very similar to B	Reference is very similar to B	Reference is very similar to B					Reference is very similar to A	Reference is very similar to A	Reference is very similar to A	Reference is very similar to A	Reference is very similar to A	Reference is very similar to A
Reference is very similar to B	Reference is very similar to B	Reference is very similar to B	Reference is very similar to B	Reference is mostly similar to B	Reference is mostly similar to B					Reference is very similar to A	Reference is very similar to A	Reference is very similar to A	Reference is very similar to A	Reference is very similar to A	Reference is very similar to A
Reference is very similar to B	Reference is very similar to B	Reference is very similar to B	Reference is very similar to B	Reference is very similar to B	Reference is mostly similar to B					Reference is very similar to A	Reference is very similar to A	Reference is very similar to A	Reference is very similar to A	Reference is very similar to A	Reference is very similar to A
Reference is mostly similar to B	Reference is mostly similar to B	Reference is mostly similar to B	Reference is mostly similar to B	Reference is mostly similar to B	Reference is mostly similar to B					Reference is mostly similar to A	Reference is mostly similar to A	Reference is in between A and B	Reference is mostly similar to A	Reference is mostly similar to A	Reference is mostly similar to A
Reference is very similar to B	Reference is very similar to B	Reference is very similar to B	Reference is very similar to B	Reference is mostly similar to B	Reference is very similar to B					Reference is very similar to A	Reference is very similar to A	Reference is very similar to A	Reference is very similar to A	Reference is very similar to A	Reference is very similar to A
Reference is in between A and B	Reference is in between A and B	Reference is in between A and B	Reference is mostly similar to A	Reference is in between A and B	Reference is mostly similar to A					Reference is very similar to A	Reference is mostly similar to A	Reference is very similar to A	Reference is mostly similar to A	Reference is mostly similar to A	Reference is in between A and B
Reference is mostly similar to B	Reference is mostly similar to B	Reference is in between A and B	Reference is mostly similar to B	Reference is mostly similar to B	Reference is in between A and B					Reference is mostly similar to A	Reference is mostly similar to A	Reference is in between A and B	Reference is very similar to A	Reference is mostly similar to A	Reference is mostly similar to A
Reference is mostly similar to B	Reference is very similar to B	Reference is very similar to B	Reference is mostly similar to B	Reference is very similar to B	Reference is mostly similar to B					Reference is in between A and B	Reference is mostly similar to A	Reference is in between A and B	Reference is mostly similar to A	Reference is in between A and B	Reference is mostly similar to A
Reference is very similar to B	Reference is very similar to B	Reference is mostly similar to B	Reference is very similar to B	Reference is very similar to B	Reference is very similar to B					Reference is very similar to A	Reference is mostly similar to A	Reference is mostly similar to A	Reference is very similar to A	Reference is mostly similar to A	Reference is mostly similar to A
Reference is in between A and B	Reference is in between A and B	Reference is in between A and B	Reference is in between A and B	Reference is in between A and B	Reference is in between A and B					Reference is mostly similar to A	Reference is mostly similar to A	Reference is mostly similar to A	Reference is mostly similar to A	Reference is mostly similar to A	Reference is mostly similar to A
Reference is very similar to B	Reference is mostly similar to B	Reference is very similar to B	Reference is very similar to B	Reference is mostly similar to B	Reference is mostly similar to B					Reference is mostly similar to A	Reference is mostly similar to A	Reference is mostly similar to A	Reference is mostly similar to A	Reference is mostly similar to A	Reference is mostly similar to A
Reference is very similar to B	Reference is very similar to B	Reference is very similar to B	Reference is very similar to B	Reference is very similar to B	Reference is very similar to B					Reference is very similar to A	Reference is very similar to A	Reference is very similar to A	Reference is very similar to A	Reference is very similar to A	Reference is very similar to A
Reference is very similar to B	Reference is mostly similar to B	Reference is mostly similar to B	Reference is very similar to B	Reference is mostly similar to B	Reference is very similar to B					Reference is very similar to A	Reference is very similar to A	Reference is very similar to A	Reference is very similar to A	Reference is very similar to A	Reference is in between A and B
Reference is very similar to B	Reference is very similar to B	Reference is mostly similar to B	Reference is very similar to B	Reference is very similar to B	Reference is very similar to B					Reference is very similar to A	Reference is very similar to A	Reference is very similar to A	Reference is very similar to A	Reference is very similar to A	Reference is very similar to A
Reference is very similar to B	Reference is very similar to B	Reference is very similar to B	Reference is very similar to B	Reference is very similar to B	Reference is very similar to B					Reference is mostly similar to A	Reference is mostly similar to A	Reference is mostly similar to A	Reference is mostly similar to A	Reference is mostly similar to A	Reference is mostly similar to A
Reference is very similar to B	Reference is very similar to B	Reference is very similar to B	Reference is very similar to B	Reference is very similar to B	Reference is very similar to B					Reference is very similar to A	Reference is very similar to A	Reference is very similar to A	Reference is mostly similar to A	Reference is mostly similar to A	Reference is mostly similar to A
Reference is mostly similar to A	Reference is mostly similar to A	Reference is mostly similar to B	Reference is in between A and B	Reference is mostly similar to A	Reference is mostly similar to B					Reference is very similar to A	Reference is very similar to A	Reference is very similar to A	Reference is very similar to A	Reference is very similar to A	Reference is in between A and B
Reference is very similar to B	Reference is mostly similar to B	Reference is very similar to B	Reference is mostly similar to B	Reference is very similar to B	Reference is mostly similar to B					Reference is very similar to A	Reference is very similar to A	Reference is mostly similar to A	Reference is mostly similar to A	Reference is very similar to A	Reference is very similar to A
Reference is very similar to B	Reference is very similar to B	Reference is very similar to B	Reference is very similar to B	Reference is very similar to B	Reference is very similar to B					Reference is mostly similar to A	Reference is very similar to A	Reference is in between A and B	Reference is in between A and B	Reference is mostly similar to A	Reference is in between A and B
Reference is very similar to B	Reference is mostly similar to B	Reference is very similar to B	Reference is mostly similar to B	Reference is mostly similar to B	Reference is mostly similar to B					Reference is very similar to A	Reference is very similar to A	Reference is very similar to A	Reference is very similar to A	Reference is very similar to A	Reference is very similar to A
Reference is mostly similar to B	Reference is mostly similar to B	Reference is very similar to B	Reference is mostly similar to B	Reference is mostly similar to B	Reference is very similar to B					Reference is mostly similar to A	Reference is mostly similar to A	Reference is mostly similar to A	Reference is mostly similar to A	Reference is mostly similar to A	Reference is mostly similar to A
Reference is very similar to B	Reference is very similar to B	Reference is very similar to B	Reference is very similar to B	Reference is very similar to B	Reference is very similar to B					Reference is mostly similar to A	Reference is very similar to A	Reference is mostly similar to A	Reference is mostly similar to A	Reference is in between A and B	Reference is in between A and B
Reference is very similar to B	Reference is mostly similar to B	Reference is mostly similar to B	Reference is mostly similar to B	Reference is mostly similar to B	Reference is mostly similar to B					Reference is very similar to A	Reference is very similar to A	Reference is very similar to A	Reference is very similar to A	Reference is very similar to A	Reference is very similar to A
Reference is very similar to B	Reference is very similar to B	Reference is in between A and B	Reference is in between A and B	Reference is mostly similar to B	Reference is mostly similar to B					Reference is very similar to A	Reference is very similar to A	Reference is very similar to A	Reference is very similar to A	Reference is very similar to A	Reference is very similar to A
Reference is very similar to B	Reference is mostly similar to B	Reference is very similar to B	Reference is very similar to B	Reference is very similar to B	Reference is very similar to B					Reference is very similar to A	Reference is very similar to A	Reference is very similar to A	Reference is very similar to A	Reference is very similar to A	Reference is very similar to A
Reference is mostly similar to B	Reference is mostly similar to B	Reference is mostly similar to B	Reference is mostly similar to B	Reference is mostly similar to B	Reference is mostly similar to B					Reference is very similar to A	Reference is in between A and B	Reference is in between A and B	Reference is mostly similar to A	Reference is mostly similar to B	Reference is in between A and B
Reference is in between A and B	Reference is in between A and B	Reference is in between A and B	Reference is in between A and B	Reference is in between A and B	Reference is in between A and B					Reference is mostly similar to A	Reference is mostly similar to A	Reference is mostly similar to A	Reference is mostly similar to A	Reference is mostly similar to A	Reference is mostly similar to A
Reference is very similar to B	Reference is very similar to B	Reference is very similar to B	Reference is very similar to B	Reference is very similar to B	Reference is very similar to B					Reference is very similar to A	Reference is very similar to A	Reference is very similar to A	Reference is very similar to A	Reference is very similar to A	Reference is very similar to A
Reference is mostly similar to B	Reference is mostly similar to B	Reference is mostly similar to B	Reference is mostly similar to B	Reference is mostly similar to B	Reference is mostly similar to B					Reference is very similar to A	Reference is very similar to A	Reference is very similar to A	Reference is very similar to A	Reference is very similar to A	Reference is very similar to A
Reference is mostly similar to B	Reference is mostly similar to B	Reference is mostly similar to B	Reference is mostly similar to B	Reference is mostly similar to B	Reference is mostly similar to B					Reference is mostly similar to A	Reference is very similar to A	Reference is mostly similar to A	Reference is mostly similar to A	Reference is very similar to A	Reference is very similar to A
Reference is very similar to B	Reference is very similar to B	Reference is very similar to B	Reference is very similar to B	Reference is very similar to B	Reference is very similar to B					Reference is very similar to A	Reference is very similar to A	Reference is very similar to A	Reference is very similar to A	Reference is very similar to A	Reference is very similar to A
Reference is mostly similar to B	Reference is in between A and B	Reference is mostly similar to B	Reference is mostly similar to B	Reference is in between A and B	Reference is in between A and B					Reference is mostly similar to A	Reference is mostly similar to A	Reference is mostly similar to A	Reference is mostly similar to A	Reference is mostly similar to A	Reference is mostly similar to A
Reference is mostly similar to B	Reference is mostly similar to B	Reference is mostly similar to B	Reference is mostly similar to B	Reference is mostly similar to B	Reference is mostly similar to B					Reference is very similar to A	Reference is very similar to A	Reference is very similar to A	Reference is mostly similar to A	Reference is mostly similar to A	Reference is mostly similar to A
Reference is very similar to B	Reference is mostly similar to B	Reference is in between A and B	Reference is mostly similar to B	Reference is mostly similar to B	Reference is mostly similar to B					Reference is very similar to A	Reference is very similar to A	Reference is very similar to A	Reference is very similar to A	Reference is very similar to A	Reference is very similar to A
Reference is very similar to B	Reference is very similar to B	Reference is very similar to B	Reference is mostly similar to B	Reference is mostly similar to B	Reference is very similar to B					Reference is very similar to A	Reference is in between A and B	Reference is in between A and B	Reference is in between A and B	Reference is mostly similar to A	Reference is in between A and B
Reference is very similar to B	Reference is very similar to B	Reference is very similar to B	Reference is very similar to B	Reference is very similar to B	Reference is very similar to B					Reference is very similar to A	Reference is very similar to A	Reference is mostly similar to A	Reference is mostly similar to A	Reference is mostly similar to A	Reference is mostly similar to A
Reference is mostly similar to B	Reference is mostly similar to B	Reference is mostly similar to B	Reference is in between A and B	Reference is mostly similar to B	Reference is mostly similar to B					Reference is very similar to A	Reference is mostly similar to A	Reference is very similar to A	Reference is very similar to A	Reference is very similar to A	Reference is very similar to A
Reference is very similar to B	Reference is very similar to B	Reference is very similar to B	Reference is mostly similar to B	Reference is very similar to B	Reference is mostly similar to B					Reference is very similar to A	Reference is very similar to A	Reference is very similar to A	Reference is mostly similar to A	Reference is very similar to A	Reference is very similar to A
Reference is mostly similar to B	Reference is mostly similar to B	Reference is mostly similar to B	Reference is very similar to B	Reference is very similar to B	Reference is mostly similar to B					Reference is mostly similar to A	Reference is mostly similar to A	Reference is mostly similar to A	Reference is mostly similar to A	Reference is mostly similar to A	Reference is mostly similar to A
Reference is very similar to B	Reference is very similar to B	Reference is mostly similar to B	Reference is very similar to B	Reference is very similar to B	Reference is very similar to B					Reference is mostly similar to A	Reference is mostly similar to A	Reference is mostly similar to A	Reference is mostly similar to A	Reference is mostly similar to A	Reference is mostly similar to A
Reference is mostly similar to B	Reference is mostly similar to B	Reference is mostly similar to B	Reference is in between A and B	Reference is in between A and B	Reference is in between A and B					Reference is mostly similar to A	Reference is mostly similar to A	Reference is very similar to A	Reference is very similar to A	Reference is very similar to A	Reference is very similar to A
Reference is mostly similar to B	Reference is mostly similar to B	Reference is mostly similar to B	Reference is in between A and B	Reference is mostly similar to B	Reference is in between A and B					Reference is mostly similar to A	Reference is mostly similar to A	Reference is in between A and B	Reference is very similar to A	Reference is very similar to A	Reference is very similar to A
Reference is very similar to B	Reference is very similar to B	Reference is mostly similar to B	Reference is mostly similar to B	Reference is very similar to B	Reference is very similar to B					Reference is mostly similar to A	Reference is mostly similar to A	Reference is in between A and B	Reference is in between A and B	Reference is mostly similar to A	Reference is very similar to A
Reference is mostly similar to B	Reference is mostly similar to B	Reference is mostly similar to B	Reference is mostly similar to B	Reference is mostly similar to B	Reference is mostly similar to B					Reference is very similar to A	Reference is very similar to A	Reference is mostly similar to A	Reference is very similar to A	Reference is mostly similar to A	Reference is very similar to A
Reference is in between A and B	Reference is in between A and B	Reference is in between A and B	Reference is in between A and B	Reference is in between A and B	Reference is in between A and B					Reference is very similar to A	Reference is mostly similar to A	Reference is very similar to A	Reference is in between A and B	Reference is mostly similar to A	Reference is mostly similar to B
Reference is very similar to B	Reference is mostly similar to B	Reference is very similar to B	Reference is very similar to B	Reference is very similar to B	Reference is very similar to B					Reference is mostly similar to A	Reference is mostly similar to A	Reference is mostly similar to A	Reference is mostly similar to A	Reference is mostly similar to A	Reference is mostly similar to A
Reference is very similar to B	Reference is very similar to B	Reference is very similar to B	Reference is very similar to B	Reference is very similar to B	Reference is very similar to B					Reference is mostly similar to A	Reference is mostly similar to A	Reference is mostly similar to A	Reference is mostly similar to A	Reference is mostly similar to A	Reference is mostly similar to A
Reference is very similar to B	Reference is mostly similar to B	Reference is very similar to B	Reference is mostly similar to B	Reference is mostly similar to B	Reference is mostly similar to B					Reference is mostly similar to A	Reference is mostly similar to A	Reference is mostly similar to A	Reference is mostly similar to A	Reference is in between A and B	Reference is in between A and B
Reference is very similar to B	Reference is very similar to B	Reference is very similar to B	Reference is mostly similar to B	Reference is very similar to B	Reference is very similar to B					Reference is very similar to A	Reference is very similar to A	Reference is very similar to A	Reference is in between A and B	Reference is very similar to A	Reference is very similar to A
Reference is very similar to B	Reference is very similar to B	Reference is very similar to B	Reference is very similar to B	Reference is very similar to B	Reference is very similar to B					Reference is mostly similar to A	Reference is mostly similar to A	Reference is mostly similar to A	Reference is mostly similar to A	Reference is mostly similar to A	Reference is mostly similar to A
Reference is mostly similar to B	Reference is mostly similar to B	Reference is mostly similar to B	Reference is mostly similar to B	Reference is mostly similar to B	Reference is mostly similar to B					Reference is mostly similar to A	Reference is mostly similar to A	Reference is in between A and B	Reference is mostly similar to A	Reference is mostly similar to A	Reference is mostly similar to A
Reference is mostly similar to A	Reference is in between A and B	Reference is mostly similar to A	Reference is mostly similar to B	Reference is mostly similar to A	Reference is mostly similar to A					Reference is very similar to A	Reference is very similar to A	Reference is mostly similar to A	Reference is in between A and B	Reference is in between A and B	Reference is very similar to A
Reference is very similar to B	Reference is very similar to B	Reference is very similar to B	Reference is very similar to B	Reference is mostly similar to B	Reference is mostly similar to B					Reference is very similar to A	Reference is very similar to A	Reference is mostly similar to A	Reference is very similar to A	Reference is very similar to A	Reference is very similar to A
Reference is very similar to B	Reference is very similar to B	Reference is very similar to B	Reference is very similar to B	Reference is very similar to B	Reference is very similar to B					Reference is mostly similar to A	Reference is mostly similar to A	Reference is in between A and B	Reference is mostly similar to A	Reference is mostly similar to A	Reference is mostly similar to A
Reference is very similar to B	Reference is very similar to B	Reference is very similar to B	Reference is very similar to B	Reference is very similar to B	Reference is mostly similar to B					Reference is very similar to A	Reference is very similar to A	Reference is very similar to A	Reference is very similar to A	Reference is very similar to A	Reference is very similar to A
Reference is mostly similar to B	Reference is mostly similar to B	Reference is very similar to B	Reference is mostly similar to B	Reference is mostly similar to B	Reference is very similar to B					Reference is very similar to A	Reference is very similar to A	Reference is very similar to A	Reference is very similar to A	Reference is very similar to A	Reference is very similar to A
Reference is very similar to B	Reference is very similar to B	Reference is very similar to B	Reference is mostly similar to B	Reference is very similar to B	Reference is very similar to B					Reference is mostly similar to A	Reference is in between A and B	Reference is mostly similar to A	Reference is mostly similar to B	Reference is in between A and B	Reference is in between A and B
Reference is mostly similar to B	Reference is mostly similar to B	Reference is mostly similar to B	Reference is very similar to B	Reference is mostly similar to B	Reference is mostly similar to B					Reference is very similar to A	Reference is very similar to A	Reference is very similar to A	Reference is very similar to A	Reference is very similar to A	Reference is very similar to A
Reference is very similar to B	Reference is very similar to B	Reference is very similar to B	Reference is very similar to B	Reference is very similar to B	Reference is very similar to B					Reference is mostly similar to A	Reference is mostly similar to A	Reference is mostly similar to A	Reference is mostly similar to A	Reference is mostly similar to A	Reference is mostly similar to A
Reference is very similar to B	Reference is very similar to B	Reference is very similar to B	Reference is very similar to B	Reference is very similar to B	Reference is very similar to B					Reference is very similar to A	Reference is very similar to A	Reference is very similar to A	Reference is very similar to A	Reference is very similar to A	Reference is very similar to A
Reference is mostly similar to B	Reference is mostly similar to B	Reference is mostly similar to B	Reference is mostly similar to B	Reference is mostly similar to B	Reference is mostly similar to B					Reference is mostly similar to A	Reference is very similar to A	Reference is in between A and B	Reference is in between A and B	Reference is mostly similar to B	Reference is in between A and B
Reference is very similar to B	Reference is very similar to B	Reference is mostly similar to B	Reference is in between A and B	Reference is in between A and B	Reference is in between A and B					Reference is very similar to A	Reference is very similar to A	Reference is very similar to A	Reference is very similar to A	Reference is very similar to A	Reference is very similar to A
Reference is mostly similar to A	Reference is mostly similar to A	Reference is mostly similar to A	Reference is mostly similar to A	Reference is very similar to A	Reference is very similar to A					Reference is in between A and B	Reference is in between A and B	Reference is in between A and B	Reference is in between A and B	Reference is in between A and B	Reference is in between A and B
Reference is mostly similar to B	Reference is mostly similar to B	Reference is very similar to B	Reference is very similar to B	Reference is mostly similar to B	Reference is mostly similar to B					Reference is very similar to A	Reference is very similar to A	Reference is very similar to A	Reference is very similar to A	Reference is very similar to A	Reference is very similar to A
Reference is in between A and B	Reference is in between A and B	Reference is in between A and B	Reference is mostly similar to A	Reference is in between A and B	Reference is in between A and B					Reference is mostly similar to A	Reference is mostly similar to A	Reference is in between A and B	Reference is in between A and B	Reference is mostly similar to A	Reference is mostly similar to A
Reference is mostly similar to B	Reference is mostly similar to B	Reference is mostly similar to B	Reference is mostly similar to B	Reference is mostly similar to B	Reference is mostly similar to B					Reference is mostly similar to A	Reference is mostly similar to A	Reference is mostly similar to A	Reference is mostly similar to A	Reference is mostly similar to A	Reference is mostly similar to A
Reference is mostly similar to B	Reference is mostly similar to B	Reference is mostly similar to B	Reference is mostly similar to B	Reference is mostly similar to B	Reference is mostly similar to B					Reference is very similar to A	Reference is very similar to A	Reference is very similar to A	Reference is very similar to A	Reference is very similar to A	Reference is very similar to A
Reference is mostly similar to B	Reference is mostly similar to B	Reference is mostly similar to A	Reference is in between A and B	Reference is in between A and B	Reference is in between A and B					Reference is mostly similar to A	Reference is mostly similar to A	Reference is very similar to A	Reference is mostly similar to A	Reference is in between A and B	Reference is mostly similar to A
Reference is mostly similar to B	Reference is mostly similar to B	Reference is in between A and B	Reference is in between A and B	Reference is in between A and B	Reference is mostly similar to B					Reference is mostly similar to A	Reference is mostly similar to A	Reference is in between A and B	Reference is mostly similar to A	Reference is mostly similar to A	Reference is mostly similar to A
Reference is very similar to B	Reference is very similar to B	Reference is in between A and B	Reference is mostly similar to B	Reference is mostly similar to B	Reference is very similar to B					Reference is very similar to A	Reference is very similar to A	Reference is mostly similar to A	Reference is very similar to A	Reference is very similar to A	Reference is mostly similar to A
Reference is mostly similar to B	Reference is mostly similar to B	Reference is mostly similar to B	Reference is mostly similar to B	Reference is mostly similar to B	Reference is very similar to B					Reference is mostly similar to A	Reference is mostly similar to A	Reference is mostly similar to A	Reference is mostly similar to A	Reference is mostly similar to A	Reference is mostly similar to A
Reference is very similar to B	Reference is very similar to B	Reference is very similar to B	Reference is very similar to B	Reference is very similar to B	Reference is very similar to B					Reference is mostly similar to A	Reference is mostly similar to A	Reference is mostly similar to A	Reference is very similar to A	Reference is mostly similar to A	Reference is very similar to A
Reference is mostly similar to B	Reference is mostly similar to B	Reference is very similar to B	Reference is mostly similar to B	Reference is very similar to B	Reference is mostly similar to B					Reference is mostly similar to A	Reference is mostly similar to A	Reference is mostly similar to A	Reference is mostly similar to A	Reference is mostly similar to A	Reference is mostly similar to A
Reference is mostly similar to B	Reference is mostly similar to B	Reference is in between A and B	Reference is mostly similar to B	Reference is in between A and B	Reference is in between A and B					Reference is mostly similar to A	Reference is mostly similar to A	Reference is in between A and B	Reference is mostly similar to A	Reference is mostly similar to A	Reference is mostly similar to A
Reference is in between A and B	Reference is mostly similar to A	Reference is in between A and B	Reference is mostly similar to B	Reference is in between A and B	Reference is in between A and B					Reference is mostly similar to A	Reference is mostly similar to A	Reference is mostly similar to A	Reference is mostly similar to A	Reference is mostly similar to A	Reference is mostly similar to A
Reference is very similar to B	Reference is mostly similar to B	Reference is very similar to B	Reference is very similar to B	Reference is mostly similar to B	Reference is mostly similar to B					Reference is very similar to A	Reference is very similar to A	Reference is very similar to A	Reference is mostly similar to A	Reference is very similar to A	Reference is very similar to A
Reference is mostly similar to B	Reference is mostly similar to B	Reference is in between A and B	Reference is in between A and B	Reference is mostly similar to B	Reference is mostly similar to B					Reference is mostly similar to A	Reference is mostly similar to A	Reference is in between A and B	Reference is mostly similar to A	Reference is mostly similar to A	Reference is mostly similar to A
Reference is very similar to B	Reference is very similar to B	Reference is very similar to B	Reference is very similar to B	Reference is very similar to B	Reference is very similar to B					Reference is in between A and B	Reference is in between A and B	Reference is mostly similar to A	Reference is mostly similar to A	Reference is mostly similar to B	Reference is mostly similar to A
Reference is mostly similar to B	Reference is mostly similar to B	Reference is mostly similar to B	Reference is mostly similar to B	Reference is mostly similar to B	Reference is mostly similar to B					Reference is mostly similar to A	Reference is in between A and B	Reference is mostly similar to B	Reference is in between A and B	Reference is mostly similar to A	Reference is in between A and B
Reference is in between A and B	Reference is in between A and B	Reference is in between A and B	Reference is in between A and B	Reference is in between A and B	Reference is in between A and B					Reference is mostly similar to A	Reference is mostly similar to A	Reference is mostly similar to A	Reference is mostly similar to A	Reference is mostly similar to A	Reference is mostly similar to A
Reference is mostly similar to B	Reference is in between A and B	Reference is mostly similar to B	Reference is mostly similar to B	Reference is in between A and B	Reference is in between A and B					Reference is mostly similar to A	Reference is mostly similar to A	Reference is mostly similar to A	Reference is mostly similar to A	Reference is mostly similar to A	Reference is mostly similar to A
Reference is mostly similar to B	Reference is mostly similar to B	Reference is mostly similar to B	Reference is mostly similar to B	Reference is mostly similar to B	Reference is mostly similar to B					Reference is mostly similar to B	Reference is mostly similar to B	Reference is mostly similar to B	Reference is mostly similar to B	Reference is mostly similar to B	Reference is mostly similar to B
Reference is mostly similar to B	Reference is mostly similar to B	Reference is mostly similar to B	Reference is mostly similar to B	Reference is mostly similar to B	Reference is mostly similar to B					Reference is very similar to A	Reference is very similar to A	Reference is very similar to A	Reference is very similar to A	Reference is mostly similar to A	Reference is in between A and B
Reference is very similar to B	Reference is very similar to B	Reference is mostly similar to B	Reference is very similar to B	Reference is mostly similar to B	Reference is very similar to B					Reference is very similar to A	Reference is very similar to A	Reference is very similar to A	Reference is mostly similar to A	Reference is very similar to A	Reference is very similar to A
Reference is mostly similar to B	Reference is mostly similar to B	Reference is mostly similar to B	Reference is mostly similar to B	Reference is mostly similar to B	Reference is mostly similar to B					Reference is mostly similar to A	Reference is mostly similar to A	Reference is mostly similar to A	Reference is mostly similar to A	Reference is mostly similar to A	Reference is mostly similar to A
Reference is mostly similar to B	Reference is mostly similar to B	Reference is mostly similar to B	Reference is mostly similar to B	Reference is mostly similar to B	Reference is mostly similar to B					Reference is in between A and B	Reference is in between A and B	Reference is mostly similar to B	Reference is mostly similar to B	Reference is mostly similar to B	Reference is in between A and B
Reference is mostly similar to A	Reference is mostly similar to B	Reference is mostly similar to A	Reference is in between A and B	Reference is mostly similar to A	Reference is mostly similar to B					Reference is very similar to A	Reference is very similar to A	Reference is in between A and B	Reference is in between A and B	Reference is very similar to A	Reference is in between A and B
Reference is in between A and B	Reference is in between A and B	Reference is in between A and B	Reference is mostly similar to B	Reference is mostly similar to B	Reference is mostly similar to B					Reference is very similar to A	Reference is very similar to A	Reference is mostly similar to A	Reference is mostly similar to A	Reference is very similar to A	Reference is very similar to A
Reference is mostly similar to B	Reference is very similar to B	Reference is very similar to B	Reference is very similar to B	Reference is very similar to B	Reference is very similar to B					Reference is in between A and B	Reference is in between A and B	Reference is mostly similar to B	Reference is mostly similar to B	Reference is in between A and B	Reference is in between A and B
Reference is very similar to B	Reference is mostly similar to B	Reference is very similar to B	Reference is mostly similar to B	Reference is mostly similar to B	Reference is very similar to B					Reference is very similar to A	Reference is very similar to A	Reference is very similar to A	Reference is very similar to A	Reference is very similar to A	Reference is very similar to A
Reference is mostly similar to B	Reference is mostly similar to B	Reference is very similar to B	Reference is mostly similar to B	Reference is mostly similar to B	Reference is very similar to B					Reference is very similar to A	Reference is very similar to A	Reference is very similar to A	Reference is very similar to A	Reference is very similar to A	Reference is very similar to A
Reference is very similar to B	Reference is very similar to B	Reference is very similar to B	Reference is mostly similar to B	Reference is very similar to B	Reference is very similar to B					Reference is mostly similar to A	Reference is mostly similar to A	Reference is mostly similar to A	Reference is in between A and B	Reference is in between A and B	Reference is in between A and B
Reference is mostly similar to B	Reference is mostly similar to B	Reference is in between A and B	Reference is mostly similar to B	Reference is mostly similar to B	Reference is mostly similar to B					Reference is very similar to A	Reference is very similar to A	Reference is very similar to A	Reference is very similar to A	Reference is very similar to A	Reference is very similar to A
Reference is mostly similar to B	Reference is in between A and B	Reference is in between A and B	Reference is in between A and B	Reference is in between A and B	Reference is mostly similar to B					Reference is very similar to A	Reference is very similar to A	Reference is very similar to A	Reference is very similar to A	Reference is very similar to A	Reference is very similar to A
Reference is very similar to B	Reference is mostly similar to B	Reference is very similar to B	Reference is very similar to B	Reference is very similar to B	Reference is very similar to B					Reference is very similar to A	Reference is mostly similar to A	Reference is mostly similar to A	Reference is very similar to A	Reference is very similar to A	Reference is mostly similar to A
Reference is mostly similar to B	Reference is mostly similar to B	Reference is mostly similar to B	Reference is mostly similar to B	Reference is mostly similar to B	Reference is mostly similar to B					Reference is mostly similar to A	Reference is mostly similar to A	Reference is very similar to A	Reference is mostly similar to A	Reference is mostly similar to A	Reference is very similar to A
Reference is mostly similar to B	Reference is mostly similar to B	Reference is in between A and B	Reference is in between A and B	Reference is in between A and B	Reference is in between A and B					Reference is very similar to A	Reference is mostly similar to A	Reference is very similar to A	Reference is mostly similar to A	Reference is mostly similar to A	Reference is mostly similar to A
Reference is very similar to B	Reference is very similar to B	Reference is very similar to B	Reference is very similar to B	Reference is very similar to B	Reference is very similar to B					Reference is very similar to A	Reference is mostly similar to A	Reference is mostly similar to A	Reference is mostly similar to A	Reference is very similar to A	Reference is mostly similar to A
Reference is mostly similar to B	Reference is mostly similar to B	Reference is mostly similar to B	Reference is mostly similar to B	Reference is mostly similar to B	Reference is mostly similar to B					Reference is mostly similar to A	Reference is very similar to A	Reference is very similar to A	Reference is mostly similar to A	Reference is mostly similar to A	Reference is very similar to A
Reference is very similar to B	Reference is mostly similar to B	Reference is very similar to B	Reference is very similar to B	Reference is mostly similar to B	Reference is very similar to B					Reference is very similar to A	Reference is very similar to A	Reference is mostly similar to A	Reference is mostly similar to A	Reference is very similar to A	Reference is very similar to A
Reference is very similar to B	Reference is very similar to B	Reference is very similar to B	Reference is mostly similar to B	Reference is very similar to B	Reference is very similar to B					Reference is mostly similar to A	Reference is mostly similar to A	Reference is mostly similar to A	Reference is mostly similar to A	Reference is mostly similar to A	Reference is mostly similar to A
Reference is mostly similar to B	Reference is mostly similar to B	Reference is mostly similar to B	Reference is mostly similar to B	Reference is mostly similar to B	Reference is mostly similar to B					Reference is mostly similar to A	Reference is mostly similar to A	Reference is mostly similar to A	Reference is mostly similar to A	Reference is mostly similar to A	Reference is mostly similar to A
Reference is mostly similar to B	Reference is in between A and B	Reference is in between A and B	Reference is in between A and B	Reference is in between A and B	Reference is mostly similar to B					Reference is very similar to A	Reference is very similar to A	Reference is very similar to A	Reference is very similar to A	Reference is very similar to A	Reference is very similar to A
Reference is mostly similar to B	Reference is mostly similar to B	Reference is mostly similar to B	Reference is mostly similar to B	Reference is mostly similar to B	Reference is mostly similar to B					Reference is very similar to A	Reference is very similar to A	Reference is very similar to A	Reference is very similar to A	Reference is very similar to A	Reference is very similar to A
Reference is very similar to B	Reference is very similar to B	Reference is very similar to B	Reference is very similar to B	Reference is mostly similar to B	Reference is mostly similar to B					Reference is very similar to A	Reference is very similar to A	Reference is mostly similar to A	Reference is mostly similar to A	Reference is mostly similar to A	Reference is very similar to A
Reference is very similar to B	Reference is very similar to B	Reference is very similar to B	Reference is very similar to B	Reference is very similar to B	Reference is very similar to B					Reference is very similar to A	Reference is mostly similar to A	Reference is very similar to A	Reference is mostly similar to A	Reference is mostly similar to A	Reference is mostly similar to A
Reference is very similar to B	Reference is very similar to B	Reference is very similar to B	Reference is mostly similar to B	Reference is mostly similar to B	Reference is mostly similar to B					Reference is very similar to A	Reference is mostly similar to A	Reference is very similar to A	Reference is mostly similar to A	Reference is very similar to A	Reference is mostly similar to A
Reference is very similar to B	Reference is very similar to B	Reference is very similar to B	Reference is very similar to B	Reference is very similar to B	Reference is very similar to B					Reference is mostly similar to A	Reference is mostly similar to A	Reference is very similar to A	Reference is mostly similar to A	Reference is mostly similar to A	Reference is very similar to A
Reference is very similar to B	Reference is very similar to B	Reference is mostly similar to B	Reference is mostly similar to B	Reference is mostly similar to B	Reference is in between A and B					Reference is very similar to A	Reference is very similar to A	Reference is very similar to A	Reference is very similar to A	Reference is very similar to A	Reference is very similar to A
Reference is very similar to B	Reference is very similar to B	Reference is very similar to B	Reference is very similar to B	Reference is very similar to B	Reference is very similar to B					Reference is very similar to A	Reference is mostly similar to A	Reference is mostly similar to A	Reference is mostly similar to A	Reference is in between A and B	Reference is in between A and B
Reference is very similar to B	Reference is in between A and B	Reference is mostly similar to B	Reference is mostly similar to B	Reference is mostly similar to B	Reference is mostly similar to B					Reference is very similar to A	Reference is very similar to A	Reference is very similar to A	Reference is very similar to A	Reference is very similar to A	Reference is very similar to A
Reference is very similar to B	Reference is very similar to B	Reference is mostly similar to B	Reference is mostly similar to B	Reference is mostly similar to B	Reference is mostly similar to B					Reference is mostly similar to A	Reference is mostly similar to A	Reference is very similar to A	Reference is very similar to A	Reference is mostly similar to A	Reference is very similar to A
Reference is very similar to B	Reference is mostly similar to B	Reference is very similar to B	Reference is mostly similar to B	Reference is very similar to B	Reference is very similar to B					Reference is in between A and B	Reference is mostly similar to A	Reference is mostly similar to B	Reference is very similar to B	Reference is in between A and B	Reference is mostly similar to B
Reference is very similar to B	Reference is very similar to B	Reference is very similar to B	Reference is very similar to B	Reference is very similar to B	Reference is very similar to B					Reference is in between A and B	Reference is mostly similar to A	Reference is in between A and B	Reference is mostly similar to A	Reference is very similar to A	Reference is mostly similar to A
Reference is in between A and B	Reference is in between A and B	Reference is in between A and B	Reference is in between A and B	Reference is in between A and B	Reference is in between A and B					Reference is in between A and B	Reference is in between A and B	Reference is mostly similar to A	Reference is in between A and B	Reference is in between A and B	Reference is in between A and B
Reference is very similar to B	Reference is mostly similar to B	Reference is very similar to B	Reference is mostly similar to B	Reference is very similar to B	Reference is very similar to B					Reference is in between A and B	Reference is in between A and B	Reference is mostly similar to B	Reference is mostly similar to A	Reference is mostly similar to A	Reference is in between A and B
Reference is very similar to B	Reference is very similar to B	Reference is very similar to B	Reference is very similar to B	Reference is very similar to B	Reference is very similar to B					Reference is very similar to A	Reference is mostly similar to A	Reference is mostly similar to A	Reference is very similar to A	Reference is very similar to A	Reference is mostly similar to A
Reference is mostly similar to B	Reference is very similar to B	Reference is mostly similar to B	Reference is very similar to B	Reference is mostly similar to B	Reference is very similar to B					Reference is mostly similar to A	Reference is mostly similar to A	Reference is very similar to A	Reference is mostly similar to A	Reference is very similar to A	Reference is very similar to A
Reference is mostly similar to B	Reference is mostly similar to B	Reference is mostly similar to B	Reference is mostly similar to B	Reference is mostly similar to B	Reference is mostly similar to B					Reference is very similar to A	Reference is mostly similar to A	Reference is mostly similar to A	Reference is mostly similar to A	Reference is mostly similar to A	Reference is very similar to A
Reference is mostly similar to B	Reference is very similar to B	Reference is very similar to B	Reference is very similar to B	Reference is very similar to B	Reference is very similar to B					Reference is very similar to A	Reference is mostly similar to A	Reference is mostly similar to A	Reference is mostly similar to A	Reference is mostly similar to A	Reference is mostly similar to A
Reference is mostly similar to B	Reference is mostly similar to B	Reference is mostly similar to B	Reference is mostly similar to B	Reference is mostly similar to B	Reference is mostly similar to B					Reference is mostly similar to A	Reference is mostly similar to A	Reference is very similar to A	Reference is mostly similar to A	Reference is very similar to A	Reference is mostly similar to A
Reference is mostly similar to A	Reference is in between A and B	Reference is mostly similar to A	Reference is mostly similar to B	Reference is mostly similar to A	Reference is mostly similar to A					Reference is mostly similar to A	Reference is mostly similar to A	Reference is mostly similar to A	Reference is mostly similar to A	Reference is in between A and B	Reference is in between A and B
Reference is very similar to B	Reference is mostly similar to B	Reference is mostly similar to B	Reference is mostly similar to B	Reference is very similar to B	Reference is mostly similar to B					Reference is very similar to A	Reference is very similar to A	Reference is very similar to A	Reference is mostly similar to A	Reference is very similar to A	Reference is mostly similar to A
Reference is very similar to B	Reference is very similar to B	Reference is very similar to B	Reference is mostly similar to B	Reference is very similar to B	Reference is very similar to B					Reference is mostly similar to B	Reference is very similar to A	Reference is very similar to A	Reference is in between A and B	Reference is mostly similar to A	Reference is mostly similar to B
Reference is very similar to B	Reference is very similar to B	Reference is very similar to B	Reference is mostly similar to B	Reference is very similar to B	Reference is very similar to B					Reference is very similar to A	Reference is very similar to A	Reference is very similar to A	Reference is very similar to A	Reference is very similar to A	Reference is very similar to A
Reference is mostly similar to B	Reference is mostly similar to B	Reference is very similar to B	Reference is mostly similar to B	Reference is mostly similar to B	Reference is very similar to B					Reference is very similar to A	Reference is very similar to A	Reference is very similar to A	Reference is mostly similar to A	Reference is very similar to A	Reference is mostly similar to A
Reference is very similar to B	Reference is mostly similar to B	Reference is very similar to B	Reference is mostly similar to B	Reference is very similar to B	Reference is mostly similar to B					Reference is mostly similar to A	Reference is very similar to A	Reference is mostly similar to A	Reference is mostly similar to A	Reference is mostly similar to A	Reference is mostly similar to A
Reference is mostly similar to B	Reference is very similar to B	Reference is in between A and B	Reference is in between A and B	Reference is mostly similar to B	Reference is mostly similar to B					Reference is mostly similar to A	Reference is mostly similar to A	Reference is very similar to A	Reference is mostly similar to A	Reference is mostly similar to A	Reference is mostly similar to A
Reference is very similar to B	Reference is very similar to B	Reference is mostly similar to B	Reference is mostly similar to B	Reference is very similar to B	Reference is very similar to B					Reference is mostly similar to B	Reference is mostly similar to A	Reference is mostly similar to A	Reference is very similar to B	Reference is in between A and B	Reference is mostly similar to B
Reference is very similar to B	Reference is very similar to B	Reference is very similar to B	Reference is very similar to B	Reference is very similar to B	Reference is very similar to B					Reference is mostly similar to A	Reference is mostly similar to A	Reference is mostly similar to A	Reference is mostly similar to A	Reference is mostly similar to A	Reference is mostly similar to A
Reference is mostly similar to B	Reference is mostly similar to B	Reference is mostly similar to B	Reference is mostly similar to B	Reference is mostly similar to B	Reference is mostly similar to B					Reference is very similar to A	Reference is mostly similar to A	Reference is very similar to A	Reference is mostly similar to A	Reference is very similar to A	Reference is very similar to A
Reference is very similar to B	Reference is mostly similar to B	Reference is very similar to B	Reference is mostly similar to B	Reference is mostly similar to B	Reference is mostly similar to B					Reference is very similar to A	Reference is mostly similar to A	Reference is mostly similar to A	Reference is very similar to A	Reference is very similar to A	Reference is very similar to A
Reference is very similar to B	Reference is very similar to B	Reference is very similar to B	Reference is very similar to B	Reference is very similar to B	Reference is very similar to B					Reference is in between A and B	Reference is mostly similar to A	Reference is mostly similar to A	Reference is in between A and B	Reference is mostly similar to A	Reference is mostly similar to A
Reference is mostly similar to B	Reference is mostly similar to B	Reference is mostly similar to B	Reference is mostly similar to B	Reference is mostly similar to B	Reference is mostly similar to B					Reference is in between A and B	Reference is mostly similar to A	Reference is mostly similar to A	Reference is mostly similar to A	Reference is in between A and B	Reference is in between A and B
Reference is very similar to B	Reference is very similar to B	Reference is very similar to B	Reference is very similar to B	Reference is very similar to B	Reference is very similar to B					Reference is mostly similar to A	Reference is very similar to A	Reference is very similar to A	Reference is mostly similar to A	Reference is very similar to A	Reference is mostly similar to A
Reference is very similar to B	Reference is very similar to B	Reference is very similar to B	Reference is very similar to B	Reference is very similar to B	Reference is very similar to B					Reference is in between A and B	Reference is mostly similar to A	Reference is mostly similar to A	Reference is in between A and B	Reference is in between A and B	Reference is mostly similar to A
Reference is very similar to B	Reference is very similar to B	Reference is very similar to B	Reference is mostly similar to B	Reference is very similar to B	Reference is mostly similar to B					Reference is in between A and B	Reference is in between A and B	Reference is in between A and B	Reference is in between A and B	Reference is in between A and B	Reference is in between A and B
Reference is mostly similar to B	Reference is in between A and B	Reference is in between A and B	Reference is in between A and B	Reference is mostly similar to B	Reference is mostly similar to B					Reference is mostly similar to A	Reference is very similar to A	Reference is mostly similar to A	Reference is mostly similar to A	Reference is mostly similar to A	Reference is very similar to A
Reference is very similar to B	Reference is very similar to B	Reference is very similar to B	Reference is very similar to B	Reference is very similar to B	Reference is very similar to B					Reference is very similar to A	Reference is mostly similar to A	Reference is very similar to A	Reference is mostly similar to A	Reference is very similar to A	Reference is very similar to A
Reference is very similar to B	Reference is very similar to B	Reference is mostly similar to B	Reference is mostly similar to B	Reference is very similar to B	Reference is very similar to B					Reference is in between A and B	Reference is mostly similar to A	Reference is mostly similar to A	Reference is in between A and B	Reference is mostly similar to A	Reference is in between A and B
Reference is very similar to B	Reference is very similar to B	Reference is very similar to B	Reference is mostly similar to B	Reference is very similar to B	Reference is very similar to B					Reference is mostly similar to A	Reference is in between A and B	Reference is mostly similar to A	Reference is mostly similar to A	Reference is in between A and B	Reference is mostly similar to A
Reference is mostly similar to B	Reference is mostly similar to B	Reference is mostly similar to B	Reference is mostly similar to B	Reference is mostly similar to B	Reference is mostly similar to B					Reference is mostly similar to A	Reference is mostly similar to A	Reference is mostly similar to A	Reference is mostly similar to A	Reference is mostly similar to A	Reference is mostly similar to A
Reference is very similar to B	Reference is very similar to B	Reference is very similar to B	Reference is very similar to B	Reference is very similar to B	Reference is mostly similar to B					Reference is mostly similar to A	Reference is in between A and B	Reference is mostly similar to A	Reference is mostly similar to A	Reference is in between A and B	Reference is mostly similar to A
Reference is very similar to B	Reference is very similar to B	Reference is mostly similar to B	Reference is mostly similar to B	Reference is mostly similar to B	Reference is mostly similar to B					Reference is mostly similar to A	Reference is mostly similar to A	Reference is in between A and B	Reference is mostly similar to A	Reference is in between A and B	Reference is mostly similar to A
Reference is very similar to B	Reference is very similar to B	Reference is mostly similar to B	Reference is very similar to B	Reference is mostly similar to B	Reference is mostly similar to B					Reference is in between A and B	Reference is mostly similar to A	Reference is very similar to A	Reference is mostly similar to B	Reference is in between A and B	Reference is in between A and B
Reference is very similar to B	Reference is very similar to B	Reference is mostly similar to B	Reference is mostly similar to B	Reference is mostly similar to A	Reference is in between A and B					Reference is in between A and B	Reference is in between A and B	Reference is in between A and B	Reference is in between A and B	Reference is in between A and B	Reference is in between A and B
Reference is mostly similar to B	Reference is mostly similar to B	Reference is mostly similar to B	Reference is mostly similar to B	Reference is mostly similar to B	Reference is mostly similar to B					Reference is mostly similar to A	Reference is mostly similar to A	Reference is mostly similar to A	Reference is in between A and B	Reference is mostly similar to A	Reference is in between A and B
Reference is mostly similar to B	Reference is in between A and B	Reference is mostly similar to B	Reference is mostly similar to B	Reference is mostly similar to B	Reference is in between A and B					Reference is in between A and B	Reference is mostly similar to A	Reference is mostly similar to A	Reference is in between A and B	Reference is mostly similar to A	Reference is in between A and B
Reference is very similar to B	Reference is very similar to B	Reference is very similar to B	Reference is very similar to B	Reference is very similar to B	Reference is very similar to B					Reference is in between A and B	Reference is mostly similar to A	Reference is mostly similar to A	Reference is very similar to A	Reference is mostly similar to A	Reference is mostly similar to A
Reference is in between A and B	Reference is in between A and B	Reference is in between A and B	Reference is in between A and B	Reference is in between A and B	Reference is in between A and B					Reference is mostly similar to A	Reference is mostly similar to A	Reference is in between A and B	Reference is very similar to A	Reference is very similar to A	Reference is very similar to A
Reference is mostly similar to B	Reference is mostly similar to B	Reference is mostly similar to B	Reference is mostly similar to B	Reference is in between A and B	Reference is mostly similar to B					Reference is in between A and B	Reference is in between A and B	Reference is in between A and B	Reference is in between A and B	Reference is in between A and B	Reference is in between A and B
Reference is very similar to B	Reference is very similar to B	Reference is very similar to B	Reference is very similar to B	Reference is very similar to B	Reference is very similar to B					Reference is mostly similar to A	Reference is mostly similar to A	Reference is mostly similar to A	Reference is mostly similar to A	Reference is mostly similar to A	Reference is mostly similar to A
Reference is very similar to B	Reference is very similar to B	Reference is mostly similar to B	Reference is mostly similar to B	Reference is mostly similar to B	Reference is mostly similar to B					Reference is mostly similar to A	Reference is mostly similar to A	Reference is in between A and B	Reference is mostly similar to A	Reference is mostly similar to A	Reference is very similar to A
Reference is very similar to B	Reference is very similar to B	Reference is mostly similar to B	Reference is mostly similar to B	Reference is very similar to B	Reference is very similar to B					Reference is in between A and B	Reference is in between A and B	Reference is in between A and B	Reference is in between A and B	Reference is in between A and B	Reference is in between A and B
Reference is mostly similar to B	Reference is mostly similar to B	Reference is mostly similar to B	Reference is mostly similar to B	Reference is mostly similar to B	Reference is mostly similar to B					Reference is mostly similar to A	Reference is mostly similar to A	Reference is mostly similar to A	Reference is mostly similar to A	Reference is mostly similar to A	Reference is mostly similar to A
Reference is very similar to B	Reference is very similar to B	Reference is very similar to B	Reference is very similar to B	Reference is very similar to B	Reference is very similar to B					Reference is mostly similar to A	Reference is very similar to A	Reference is very similar to A	Reference is very similar to A	Reference is mostly similar to A	Reference is very similar to A
Reference is mostly similar to A	Reference is mostly similar to B	Reference is mostly similar to A	Reference is in between A and B	Reference is mostly similar to A	Reference is mostly similar to A					Reference is mostly similar to A	Reference is mostly similar to A	Reference is mostly similar to A	Reference is mostly similar to A	Reference is mostly similar to A	Reference is mostly similar to A
Reference is very similar to B	Reference is very similar to B	Reference is very similar to B	Reference is very similar to B	Reference is very similar to B	Reference is very similar to B					Reference is mostly similar to A	Reference is very similar to A	Reference is mostly similar to A	Reference is mostly similar to A	Reference is very similar to A	Reference is very similar to A
Reference is very similar to B	Reference is very similar to B	Reference is very similar to B	Reference is very similar to B	Reference is very similar to B	Reference is very similar to B					Reference is very similar to B	Reference is very similar to B	Reference is in between A and B	Reference is mostly similar to A	Reference is very similar to A	Reference is in between A and B
Reference is very similar to B	Reference is mostly similar to B	Reference is very similar to B	Reference is mostly similar to B	Reference is very similar to B	Reference is mostly similar to B					Reference is very similar to A	Reference is very similar to A	Reference is mostly similar to A	Reference is very similar to A	Reference is very similar to A	Reference is very similar to A
Reference is very similar to B	Reference is mostly similar to B	Reference is very similar to B	Reference is mostly similar to B	Reference is very similar to B	Reference is very similar to B					Reference is in between A and B	Reference is in between A and B	Reference is mostly similar to A	Reference is very similar to A	Reference is mostly similar to B	Reference is mostly similar to B
Reference is very similar to B	Reference is mostly similar to B	Reference is very similar to B	Reference is mostly similar to B	Reference is very similar to B	Reference is very similar to B					Reference is mostly similar to A	Reference is mostly similar to A	Reference is very similar to A	Reference is mostly similar to A	Reference is mostly similar to A	Reference is mostly similar to A
Reference is very similar to B	Reference is very similar to B	Reference is mostly similar to B	Reference is mostly similar to B	Reference is mostly similar to B	Reference is mostly similar to B					Reference is mostly similar to A	Reference is mostly similar to A	Reference is mostly similar to A	Reference is mostly similar to A	Reference is mostly similar to A	Reference is very similar to A
Reference is mostly similar to B	Reference is very similar to B	Reference is mostly similar to B	Reference is mostly similar to B	Reference is mostly similar to B	Reference is mostly similar to B					Reference is very similar to A	Reference is in between A and B	Reference is very similar to A	Reference is mostly similar to A	Reference is very similar to B	Reference is very similar to B
Reference is very similar to B	Reference is mostly similar to B	Reference is very similar to B	Reference is very similar to B	Reference is very similar to B	Reference is very similar to B
Reference is mostly similar to B	Reference is mostly similar to B	Reference is mostly similar to B	Reference is mostly similar to B	Reference is mostly similar to B	Reference is mostly similar to B
Reference is very similar to B	Reference is mostly similar to B	Reference is mostly similar to B	Reference is in between A and B	Reference is mostly similar to A	Reference is mostly similar to A
Reference is mostly similar to B	Reference is mostly similar to B	Reference is mostly similar to B	Reference is very similar to B	Reference is mostly similar to B	Reference is mostly similar to B
Reference is mostly similar to B	Reference is mostly similar to B	Reference is mostly similar to B	Reference is mostly similar to B	Reference is mostly similar to B	Reference is mostly similar to B
Reference is mostly similar to B	Reference is mostly similar to B	Reference is mostly similar to B	Reference is mostly similar to B	Reference is mostly similar to B	Reference is mostly similar to B
Reference is very similar to B	Reference is very similar to B	Reference is very similar to B	Reference is very similar to B	Reference is very similar to B	Reference is very similar to B
Reference is in between A and B	Reference is in between A and B	Reference is in between A and B	Reference is in between A and B	Reference is in between A and B	Reference is in between A and B
Reference is in between A and B	Reference is mostly similar to B	Reference is in between A and B	Reference is in between A and B	Reference is in between A and B	Reference is in between A and B
Reference is mostly similar to B	Reference is mostly similar to B	Reference is in between A and B	Reference is mostly similar to B	Reference is mostly similar to B	Reference is mostly similar to B
Reference is very similar to B	Reference is very similar to B	Reference is in between A and B	Reference is mostly similar to B	Reference is very similar to B	Reference is very similar to B
Reference is very similar to B	Reference is very similar to B	Reference is very similar to B	Reference is mostly similar to B	Reference is very similar to B	Reference is very similar to B
Reference is very similar to B	Reference is very similar to B	Reference is very similar to B	Reference is very similar to B	Reference is very similar to B	Reference is very similar to B
Reference is very similar to B	Reference is mostly similar to B	Reference is very similar to B	Reference is mostly similar to B	Reference is very similar to B	Reference is mostly similar to B
Reference is mostly similar to B	Reference is in between A and B	Reference is in between A and B	Reference is mostly similar to B	Reference is mostly similar to B	Reference is in between A and B
Reference is very similar to B	Reference is very similar to B	Reference is mostly similar to B	Reference is mostly similar to B	Reference is mostly similar to B	Reference is mostly similar to B
Reference is mostly similar to B	Reference is very similar to B	Reference is mostly similar to B	Reference is very similar to B	Reference is mostly similar to B	Reference is mostly similar to B
Reference is in between A and B	Reference is in between A and B	Reference is in between A and B	Reference is mostly similar to B	Reference is mostly similar to B	Reference is mostly similar to B
Reference is mostly similar to B	Reference is in between A and B	Reference is in between A and B	Reference is in between A and B	Reference is in between A and B	Reference is in between A and B
Reference is mostly similar to B	Reference is mostly similar to B	Reference is mostly similar to B	Reference is mostly similar to B	Reference is mostly similar to B	Reference is mostly similar to B
Reference is in between A and B	Reference is in between A and B	Reference is in between A and B	Reference is in between A and B	Reference is in between A and B	Reference is in between A and B
Reference is very similar to B	Reference is mostly similar to B	Reference is mostly similar to B	Reference is mostly similar to B	Reference is very similar to B	Reference is mostly similar to B
Reference is mostly similar to B	Reference is mostly similar to B	Reference is mostly similar to B	Reference is mostly similar to B	Reference is mostly similar to B	Reference is mostly similar to B
Reference is mostly similar to B	Reference is mostly similar to B	Reference is mostly similar to B	Reference is mostly similar to B	Reference is mostly similar to B	Reference is mostly similar to B
Reference is mostly similar to B	Reference is mostly similar to B	Reference is mostly similar to B	Reference is mostly similar to B	Reference is mostly similar to B	Reference is mostly similar to B
Reference is in between A and B	Reference is mostly similar to B	Reference is in between A and B	Reference is mostly similar to B	Reference is mostly similar to B	Reference is mostly similar to B
Reference is in between A and B	Reference is mostly similar to B	Reference is in between A and B	Reference is mostly similar to B	Reference is mostly similar to B	Reference is mostly similar to B
Reference is in between A and B	Reference is mostly similar to A	Reference is mostly similar to B	Reference is mostly similar to A	Reference is mostly similar to B	Reference is in between A and B
Reference is mostly similar to B	Reference is mostly similar to B	Reference is very similar to B	Reference is mostly similar to B	Reference is in between A and B	Reference is in between A and B
Reference is mostly similar to B	Reference is mostly similar to B	Reference is mostly similar to B	Reference is mostly similar to B	Reference is mostly similar to B	Reference is mostly similar to B
Reference is very similar to B	Reference is very similar to B	Reference is very similar to B	Reference is mostly similar to B	Reference is mostly similar to B	Reference is mostly similar to B
Reference is mostly similar to B	Reference is mostly similar to B	Reference is very similar to B	Reference is very similar to B	Reference is mostly similar to B	Reference is very similar to B
Reference is very similar to B	Reference is very similar to B	Reference is very similar to B	Reference is mostly similar to B	Reference is very similar to B	Reference is very similar to B
Reference is mostly similar to B	Reference is mostly similar to B	Reference is mostly similar to B	Reference is in between A and B	Reference is in between A and B	Reference is mostly similar to B
Reference is very similar to B	Reference is mostly similar to B	Reference is mostly similar to B	Reference is mostly similar to B	Reference is mostly similar to B	Reference is in between A and B
Reference is very similar to B	Reference is very similar to B	Reference is very similar to B	Reference is mostly similar to B	Reference is mostly similar to B	Reference is mostly similar to B
Reference is in between A and B	Reference is in between A and B	Reference is mostly similar to A	Reference is in between A and B	Reference is in between A and B	Reference is in between A and B
Reference is in between A and B	Reference is in between A and B	Reference is in between A and B	Reference is in between A and B	Reference is in between A and B	Reference is in between A and B
Reference is very similar to B	Reference is mostly similar to B	Reference is mostly similar to B	Reference is mostly similar to B	Reference is mostly similar to B	Reference is mostly similar to B
Reference is very similar to B	Reference is very similar to B	Reference is mostly similar to B	Reference is mostly similar to B	Reference is mostly similar to B	Reference is mostly similar to B
Reference is in between A and B	Reference is mostly similar to A	Reference is very similar to B	Reference is in between A and B	Reference is in between A and B	Reference is in between A and B
Reference is mostly similar to B	Reference is mostly similar to B	Reference is mostly similar to B	Reference is mostly similar to B	Reference is mostly similar to B	Reference is mostly similar to B
Reference is mostly similar to B	Reference is mostly similar to B	Reference is mostly similar to B	Reference is mostly similar to B	Reference is mostly similar to B	Reference is mostly similar to B
Reference is mostly similar to B	Reference is in between A and B	Reference is mostly similar to B	Reference is mostly similar to B	Reference is mostly similar to B	Reference is mostly similar to B
Reference is very similar to B	Reference is very similar to B	Reference is mostly similar to B	Reference is very similar to B	Reference is very similar to B	Reference is very similar to B
Reference is mostly similar to B	Reference is mostly similar to B	Reference is very similar to B	Reference is in between A and B	Reference is very similar to B	Reference is mostly similar to B
Reference is in between A and B	Reference is mostly similar to A	Reference is mostly similar to A	Reference is mostly similar to B	Reference is in between A and B	Reference is mostly similar to B
Reference is mostly similar to B	Reference is very similar to B	Reference is in between A and B	Reference is very similar to B	Reference is mostly similar to B	Reference is mostly similar to B
Reference is very similar to B	Reference is mostly similar to B	Reference is mostly similar to B	Reference is mostly similar to B	Reference is very similar to B	Reference is very similar to B
Reference is mostly similar to B	Reference is mostly similar to B	Reference is mostly similar to B	Reference is mostly similar to B	Reference is mostly similar to B	Reference is mostly similar to B
Reference is in between A and B	Reference is mostly similar to A	Reference is in between A and B	Reference is in between A and B	Reference is in between A and B	Reference is in between A and B
Reference is in between A and B	Reference is mostly similar to A	Reference is very similar to A	Reference is in between A and B	Reference is mostly similar to A	Reference is in between A and B
Reference is mostly similar to B	Reference is very similar to B	Reference is in between A and B	Reference is in between A and B	Reference is mostly similar to B	Reference is very similar to B
Reference is mostly similar to A	Reference is in between A and B	Reference is very similar to A	Reference is mostly similar to B	Reference is mostly similar to A	Reference is mostly similar to A
Reference is mostly similar to B	Reference is in between A and B	Reference is mostly similar to B	Reference is mostly similar to B	Reference is in between A and B	Reference is in between A and B
Reference is mostly similar to B	Reference is mostly similar to B	Reference is mostly similar to B	Reference is mostly similar to B	Reference is mostly similar to B	Reference is mostly similar to B
Reference is mostly similar to B	Reference is mostly similar to B	Reference is mostly similar to B	Reference is mostly similar to B	Reference is mostly similar to B	Reference is mostly similar to B
Reference is very similar to B	Reference is very similar to B	Reference is very similar to B	Reference is mostly similar to B	Reference is mostly similar to B	Reference is mostly similar to B
Reference is mostly similar to B	Reference is mostly similar to B	Reference is mostly similar to B	Reference is in between A and B	Reference is in between A and B	Reference is in between A and B
Reference is very similar to B	Reference is mostly similar to B	Reference is very similar to B	Reference is very similar to B	Reference is very similar to B	Reference is very similar to B
Reference is mostly similar to B	Reference is mostly similar to B	Reference is mostly similar to B	Reference is mostly similar to B	Reference is mostly similar to B	Reference is in between A and B
Reference is mostly similar to A	Reference is in between A and B	Reference is in between A and B	Reference is mostly similar to A	Reference is very similar to B	Reference is in between A and B
Reference is very similar to B	Reference is mostly similar to B	Reference is in between A and B	Reference is very similar to B	Reference is in between A and B	Reference is very similar to B
Reference is very similar to B	Reference is very similar to B	Reference is in between A and B	Reference is very similar to B	Reference is very similar to B	Reference is very similar to B
Reference is very similar to B	Reference is very similar to B	Reference is mostly similar to B	Reference is in between A and B	Reference is mostly similar to B	Reference is in between A and B
Reference is very similar to B	Reference is very similar to B	Reference is mostly similar to B	Reference is very similar to B	Reference is very similar to B	Reference is very similar to B
Reference is mostly similar to B	Reference is in between A and B	Reference is very similar to B	Reference is very similar to B	Reference is mostly similar to B	Reference is very similar to B
Reference is in between A and B	Reference is mostly similar to B	Reference is in between A and B	Reference is very similar to B	Reference is in between A and B	Reference is in between A and B
Reference is very similar to B	Reference is very similar to B	Reference is very similar to B	Reference is very similar to B	Reference is very similar to B	Reference is very similar to B
Reference is mostly similar to B	Reference is in between A and B	Reference is mostly similar to B	Reference is in between A and B	Reference is in between A and B	Reference is in between A and B
Reference is mostly similar to B	Reference is mostly similar to B	Reference is mostly similar to B	Reference is mostly similar to B	Reference is mostly similar to B	Reference is mostly similar to B
Reference is in between A and B	Reference is in between A and B	Reference is in between A and B	Reference is very similar to A	Reference is in between A and B	Reference is mostly similar to A
Reference is very similar to B	Reference is very similar to B	Reference is very similar to B	Reference is very similar to B	Reference is very similar to B	Reference is very similar to B
Reference is very similar to B	Reference is very similar to B	Reference is very similar to B	Reference is very similar to B	Reference is very similar to B	Reference is very similar to B
Reference is very similar to B	Reference is very similar to B	Reference is very similar to B	Reference is very similar to B	Reference is very similar to B	Reference is very similar to B
Reference is mostly similar to B	Reference is very similar to B	Reference is mostly similar to B	Reference is very similar to B	Reference is mostly similar to B	Reference is mostly similar to B
Reference is very similar to B	Reference is very similar to B	Reference is very similar to B	Reference is very similar to B	Reference is very similar to B	Reference is very similar to B
Reference is very similar to B	Reference is very similar to B	Reference is very similar to B	Reference is very similar to B	Reference is very similar to B	Reference is very similar to B
Reference is very similar to B	Reference is very similar to B	Reference is very similar to B	Reference is very similar to B	Reference is very similar to B	Reference is very similar to B
Reference is very similar to B	Reference is very similar to B	Reference is very similar to B	Reference is very similar to B	Reference is very similar to B	Reference is very similar to B
Reference is very similar to B	Reference is very similar to B	Reference is very similar to B	Reference is very similar to B	Reference is very similar to B	Reference is very similar to B
Reference is mostly similar to B	Reference is very similar to B	Reference is mostly similar to B	Reference is very similar to B	Reference is very similar to B	Reference is very similar to B
Reference is very similar to B	Reference is mostly similar to B	Reference is in between A and B	Reference is mostly similar to B	Reference is in between A and B	Reference is mostly similar to B
Reference is very similar to B	Reference is very similar to B	Reference is very similar to B	Reference is very similar to B	Reference is very similar to B	Reference is very similar to B
Reference is mostly similar to B	Reference is mostly similar to B	Reference is mostly similar to B	Reference is mostly similar to B	Reference is mostly similar to B	Reference is mostly similar to B
Reference is mostly similar to B	Reference is mostly similar to B	Reference is very similar to B	Reference is very similar to B	Reference is very similar to B	Reference is very similar to B
Reference is very similar to B	Reference is mostly similar to B	Reference is mostly similar to B	Reference is mostly similar to B	Reference is mostly similar to B	Reference is mostly similar to B
Reference is mostly similar to B	Reference is very similar to B	Reference is in between A and B	Reference is very similar to B	Reference is very similar to B	Reference is very similar to B
Reference is mostly similar to A	Reference is in between A and B	Reference is in between A and B	Reference is in between A and B	Reference is mostly similar to A	Reference is mostly similar to B
Reference is very similar to B	Reference is mostly similar to B	Reference is very similar to B	Reference is mostly similar to B	Reference is very similar to B	Reference is mostly similar to B
Reference is very similar to B	Reference is mostly similar to B	Reference is very similar to B	Reference is very similar to B	Reference is very similar to B	Reference is very similar to B
Reference is mostly similar to B	Reference is mostly similar to B	Reference is mostly similar to B	Reference is mostly similar to B	Reference is mostly similar to B	Reference is mostly similar to B
Reference is very similar to B	Reference is very similar to B	Reference is mostly similar to B	Reference is mostly similar to B	Reference is mostly similar to B	Reference is mostly similar to B
Reference is very similar to B	Reference is very similar to B	Reference is very similar to B	Reference is very similar to B	Reference is very similar to B	Reference is in between A and B
Reference is very similar to B	Reference is very similar to B	Reference is very similar to B	Reference is very similar to B	Reference is very similar to B	Reference is very similar to B
Reference is mostly similar to B	Reference is mostly similar to B	Reference is mostly similar to B	Reference is mostly similar to B	Reference is mostly similar to B	Reference is in between A and B
Reference is very similar to B	Reference is mostly similar to B	Reference is in between A and B	Reference is mostly similar to B	Reference is mostly similar to B	Reference is mostly similar to B
Reference is very similar to B	Reference is very similar to B	Reference is mostly similar to B	Reference is very similar to B	Reference is very similar to B	Reference is in between A and B
Reference is mostly similar to B	Reference is mostly similar to B	Reference is in between A and B	Reference is mostly similar to B	Reference is mostly similar to B	Reference is mostly similar to B
Reference is very similar to B	Reference is very similar to B	Reference is in between A and B	Reference is mostly similar to B	Reference is mostly similar to B	Reference is mostly similar to B
Reference is very similar to B	Reference is very similar to B	Reference is very similar to B	Reference is very similar to B	Reference is very similar to B	Reference is very similar to B
Reference is very similar to B	Reference is very similar to B	Reference is very similar to B	Reference is very similar to B	Reference is very similar to B	Reference is very similar to B
Reference is mostly similar to B	Reference is mostly similar to B	Reference is very similar to B	Reference is in between A and B	Reference is mostly similar to B	Reference is very similar to B
Reference is very similar to B	Reference is very similar to B	Reference is very similar to B	Reference is very similar to B	Reference is very similar to B	Reference is very similar to B
Reference is very similar to B	Reference is very similar to B	Reference is very similar to B	Reference is very similar to B	Reference is very similar to B	Reference is very similar to B
Reference is very similar to B	Reference is very similar to B	Reference is very similar to B	Reference is very similar to B	Reference is very similar to B	Reference is very similar to B
Reference is in between A and B	Reference is in between A and B	Reference is in between A and B	Reference is mostly similar to A	Reference is very similar to B	Reference is mostly similar to A
Reference is mostly similar to B	Reference is mostly similar to B	Reference is mostly similar to B	Reference is mostly similar to B	Reference is mostly similar to B	Reference is mostly similar to B
Reference is very similar to B	Reference is very similar to B	Reference is very similar to B	Reference is very similar to B	Reference is very similar to B	Reference is very similar to B
Reference is very similar to B	Reference is very similar to B	Reference is very similar to B	Reference is very similar to B	Reference is very similar to B	Reference is very similar to B
Reference is mostly similar to B	Reference is mostly similar to B	Reference is mostly similar to B	Reference is in between A and B	Reference is mostly similar to B	Reference is very similar to B
Reference is very similar to B	Reference is very similar to B	Reference is very similar to B	Reference is very similar to B	Reference is very similar to B	Reference is very similar to B
Reference is very similar to B	Reference is very similar to B	Reference is very similar to B	Reference is very similar to B	Reference is very similar to B	Reference is very similar to B
Reference is mostly similar to B	Reference is very similar to B	Reference is in between A and B	Reference is mostly similar to B	Reference is in between A and B	Reference is mostly similar to B
Reference is very similar to B	Reference is very similar to B	Reference is in between A and B	Reference is very similar to B	Reference is very similar to B	Reference is very similar to B
Reference is very similar to B	Reference is mostly similar to B	Reference is mostly similar to B	Reference is mostly similar to B	Reference is very similar to B	Reference is mostly similar to B
Reference is very similar to B	Reference is very similar to B	Reference is mostly similar to B	Reference is very similar to B	Reference is very similar to B	Reference is mostly similar to B
Reference is mostly similar to B	Reference is very similar to B	Reference is in between A and B	Reference is very similar to B	Reference is mostly similar to B	Reference is very similar to B
Reference is very similar to B	Reference is very similar to B	Reference is very similar to B	Reference is very similar to B	Reference is very similar to B	Reference is very similar to B
Reference is mostly similar to B	Reference is mostly similar to B	Reference is mostly similar to B	Reference is mostly similar to B	Reference is mostly similar to B	Reference is mostly similar to B
Reference is in between A and B	Reference is in between A and B	Reference is in between A and B	Reference is in between A and B	Reference is in between A and B	Reference is very similar to B
Reference is mostly similar to B	Reference is mostly similar to B	Reference is very similar to B	Reference is mostly similar to B	Reference is mostly similar to B	Reference is mostly similar to B
Reference is mostly similar to B	Reference is mostly similar to B	Reference is in between A and B	Reference is very similar to B	Reference is mostly similar to B	Reference is very similar to B
Reference is mostly similar to A	Reference is in between A and B	Reference is mostly similar to A	Reference is mostly similar to B	Reference is mostly similar to B	Reference is mostly similar to A
Reference is very similar to B	Reference is mostly similar to B	Reference is very similar to B	Reference is mostly similar to B	Reference is mostly similar to B	Reference is very similar to B
Reference is very similar to B	Reference is mostly similar to B	Reference is very similar to B	Reference is very similar to B	Reference is very similar to B	Reference is very similar to B
Reference is mostly similar to B	Reference is mostly similar to B	Reference is mostly similar to B	Reference is mostly similar to B	Reference is mostly similar to B	Reference is mostly similar to B
Reference is mostly similar to B	Reference is mostly similar to B	Reference is mostly similar to B	Reference is mostly similar to B	Reference is mostly similar to B	Reference is mostly similar to B
Reference is very similar to B	Reference is very similar to B	Reference is very similar to B	Reference is very similar to B	Reference is in between A and B	Reference is very similar to B
Reference is very similar to B	Reference is very similar to B	Reference is very similar to B	Reference is very similar to B	Reference is very similar to B	Reference is very similar to B
Reference is mostly similar to B	Reference is mostly similar to B	Reference is mostly similar to B	Reference is mostly similar to B	Reference is mostly similar to B	Reference is mostly similar to B
Reference is very similar to B	Reference is mostly similar to B	Reference is mostly similar to B	Reference is mostly similar to B	Reference is in between A and B	Reference is in between A and B
Reference is very similar to B	Reference is very similar to B	Reference is very similar to B	Reference is very similar to B	Reference is mostly similar to B	Reference is in between A and B
Reference is very similar to B	Reference is very similar to B	Reference is mostly similar to B	Reference is in between A and B	Reference is mostly similar to B	Reference is mostly similar to B
Reference is very similar to B	Reference is mostly similar to B	Reference is mostly similar to B	Reference is mostly similar to B	Reference is in between A and B	Reference is in between A and B
Reference is very similar to B	Reference is very similar to B	Reference is very similar to B	Reference is mostly similar to B	Reference is mostly similar to B	Reference is mostly similar to B
Reference is very similar to B	Reference is very similar to B	Reference is very similar to B	Reference is very similar to B	Reference is very similar to B	Reference is very similar to B
Reference is in between A and B	Reference is in between A and B	Reference is very similar to B	Reference is in between A and B	Reference is in between A and B	Reference is mostly similar to B
Reference is very similar to B	Reference is very similar to B	Reference is very similar to B	Reference is very similar to B	Reference is very similar to B	Reference is very similar to B
Reference is very similar to B	Reference is very similar to B	Reference is very similar to B	Reference is very similar to B	Reference is very similar to B	Reference is very similar to B
Reference is mostly similar to B	Reference is mostly similar to B	Reference is mostly similar to B	Reference is mostly similar to B	Reference is mostly similar to B	Reference is mostly similar to B
Reference is in between A and B	Reference is very similar to B	Reference is mostly similar to B	Reference is very similar to B	Reference is mostly similar to A	Reference is in between A and B
Reference is mostly similar to B	Reference is mostly similar to B	Reference is mostly similar to B	Reference is mostly similar to B	Reference is mostly similar to B	Reference is mostly similar to B
Reference is very similar to B	Reference is very similar to B	Reference is very similar to B	Reference is very similar to B	Reference is very similar to B	Reference is very similar to B
Reference is very similar to B	Reference is very similar to B	Reference is very similar to B	Reference is mostly similar to B	Reference is mostly similar to B	Reference is mostly similar to B
Reference is in between A and B	Reference is in between A and B	Reference is in between A and B	Reference is in between A and B	Reference is mostly similar to B	Reference is in between A and B
Reference is mostly similar to B	Reference is mostly similar to B	Reference is mostly similar to B	Reference is mostly similar to B	Reference is mostly similar to B	Reference is mostly similar to B
Reference is mostly similar to B	Reference is mostly similar to B	Reference is mostly similar to B	Reference is mostly similar to B	Reference is mostly similar to B	Reference is mostly similar to B
Reference is very similar to B	Reference is very similar to B	Reference is very similar to B	Reference is mostly similar to B	Reference is mostly similar to B	Reference is in between A and B
Reference is mostly similar to B	Reference is mostly similar to B	Reference is mostly similar to B	Reference is mostly similar to B	Reference is mostly similar to B	Reference is mostly similar to B
Reference is very similar to B	Reference is very similar to B	Reference is very similar to B	Reference is very similar to B	Reference is very similar to B	Reference is very similar to B
Reference is mostly similar to B	Reference is mostly similar to B	Reference is in between A and B	Reference is mostly similar to B	Reference is mostly similar to B	Reference is mostly similar to B
Reference is mostly similar to B	Reference is mostly similar to B	Reference is mostly similar to B	Reference is very similar to B	Reference is very similar to B	Reference is mostly similar to B
Reference is mostly similar to B	Reference is mostly similar to B	Reference is very similar to B	Reference is mostly similar to B	Reference is very similar to B	Reference is very similar to B
Reference is mostly similar to B	Reference is mostly similar to B	Reference is mostly similar to B	Reference is mostly similar to B	Reference is mostly similar to B	Reference is mostly similar to B
Reference is mostly similar to B	Reference is mostly similar to B	Reference is mostly similar to B	Reference is mostly similar to B	Reference is mostly similar to B	Reference is mostly similar to B
Reference is very similar to B	Reference is very similar to B	Reference is very similar to B	Reference is mostly similar to B	Reference is mostly similar to B	Reference is mostly similar to B
Reference is mostly similar to B	Reference is mostly similar to B	Reference is in between A and B	Reference is mostly similar to B	Reference is mostly similar to B	Reference is mostly similar to B
Reference is mostly similar to A	Reference is mostly similar to A	Reference is in between A and B	Reference is mostly similar to A	Reference is mostly similar to A	Reference is in between A and B
Reference is in between A and B	Reference is mostly similar to B	Reference is mostly similar to B	Reference is mostly similar to B	Reference is in between A and B	Reference is mostly similar to B
Reference is mostly similar to B	Reference is mostly similar to B	Reference is mostly similar to B	Reference is mostly similar to B	Reference is mostly similar to B	Reference is mostly similar to B
Reference is mostly similar to B	Reference is mostly similar to B	Reference is mostly similar to B	Reference is mostly similar to B	Reference is mostly similar to B	Reference is mostly similar to B
Reference is very similar to B	Reference is very similar to B	Reference is very similar to B	Reference is mostly similar to B	Reference is mostly similar to B	Reference is mostly similar to B
Reference is very similar to B	Reference is very similar to B	Reference is very similar to B	Reference is very similar to B	Reference is in between A and B	Reference is in between A and B
Reference is very similar to B	Reference is very similar to B	Reference is very similar to B	Reference is very similar to B	Reference is very similar to B	Reference is very similar to B
Reference is mostly similar to B	Reference is mostly similar to B	Reference is in between A and B	Reference is in between A and B	Reference is in between A and B	Reference is mostly similar to B
Reference is in between A and B	Reference is in between A and B	Reference is in between A and B	Reference is in between A and B	Reference is in between A and B	Reference is in between A and B
Reference is very similar to B	Reference is very similar to B	Reference is very similar to B	Reference is in between A and B	Reference is mostly similar to B	Reference is in between A and B
Reference is mostly similar to B	Reference is mostly similar to B	Reference is mostly similar to B	Reference is mostly similar to B	Reference is mostly similar to B	Reference is mostly similar to B
Reference is mostly similar to B	Reference is mostly similar to B	Reference is in between A and B	Reference is in between A and B	Reference is in between A and B	Reference is in between A and B
Reference is very similar to B	Reference is very similar to B	Reference is very similar to B	Reference is very similar to B	Reference is very similar to B	Reference is very similar to B
Reference is very similar to B	Reference is very similar to B	Reference is very similar to B	Reference is very similar to B	Reference is very similar to B	Reference is very similar to B
Reference is in between A and B	Reference is in between A and B	Reference is in between A and B	Reference is mostly similar to A	Reference is in between A and B	Reference is in between A and B
Reference is very similar to B	Reference is very similar to B	Reference is very similar to B	Reference is very similar to B	Reference is very similar to B	Reference is very similar to B
Reference is very similar to B	Reference is very similar to B	Reference is very similar to B	Reference is very similar to B	Reference is very similar to B	Reference is very similar to B
Reference is mostly similar to B	Reference is mostly similar to B	Reference is mostly similar to B	Reference is mostly similar to B	Reference is mostly similar to B	Reference is mostly similar to B
Reference is in between A and B	Reference is in between A and B	Reference is mostly similar to A	Reference is mostly similar to A	Reference is very similar to A	Reference is in between A and B
Reference is mostly similar to B	Reference is mostly similar to B	Reference is mostly similar to B	Reference is mostly similar to B	Reference is mostly similar to B	Reference is mostly similar to B
Reference is mostly similar to B	Reference is mostly similar to B	Reference is mostly similar to B	Reference is mostly similar to B	Reference is mostly similar to B	Reference is mostly similar to B
Reference is very similar to B	Reference is very similar to B	Reference is very similar to B	Reference is mostly similar to B	Reference is very similar to B	Reference is mostly similar to B
Reference is in between A and B	Reference is in between A and B	Reference is mostly similar to B	Reference is in between A and B	Reference is mostly similar to B	Reference is in between A and B
Reference is very similar to B	Reference is very similar to B	Reference is very similar to B	Reference is very similar to B	Reference is very similar to B	Reference is very similar to B
Reference is mostly similar to B	Reference is very similar to B	Reference is very similar to B	Reference is very similar to B	Reference is very similar to B	Reference is very similar to B
Reference is very similar to B	Reference is very similar to B	Reference is in between A and B	Reference is very similar to B	Reference is very similar to B	Reference is very similar to B
Reference is mostly similar to B	Reference is mostly similar to B	Reference is mostly similar to B	Reference is mostly similar to B	Reference is mostly similar to B	Reference is mostly similar to B
Reference is very similar to B	Reference is mostly similar to B	Reference is mostly similar to B	Reference is in between A and B	Reference is mostly similar to B	Reference is mostly similar to B
Reference is very similar to B	Reference is very similar to B	Reference is very similar to B	Reference is mostly similar to B	Reference is very similar to B	Reference is very similar to B
Reference is in between A and B	Reference is in between A and B	Reference is in between A and B	Reference is very similar to B	Reference is very similar to B	Reference is very similar to B
Reference is mostly similar to B	Reference is mostly similar to B	Reference is very similar to B	Reference is very similar to B	Reference is very similar to B	Reference is very similar to B
Reference is in between A and B	Reference is mostly similar to B	Reference is mostly similar to B	Reference is mostly similar to B	Reference is in between A and B	Reference is in between A and B
Reference is in between A and B	Reference is in between A and B	Reference is in between A and B	Reference is in between A and B	Reference is in between A and B	Reference is in between A and B
Reference is mostly similar to B	Reference is mostly similar to B	Reference is very similar to B	Reference is mostly similar to B	Reference is mostly similar to B	Reference is mostly similar to B
Reference is in between A and B	Reference is mostly similar to B	Reference is in between A and B	Reference is in between A and B	Reference is mostly similar to B	Reference is mostly similar to B
Reference is mostly similar to A	Reference is in between A and B	Reference is mostly similar to A	Reference is mostly similar to B	Reference is mostly similar to B	Reference is mostly similar to A
Reference is mostly similar to B	Reference is mostly similar to B	Reference is in between A and B	Reference is mostly similar to B	Reference is in between A and B	Reference is in between A and B
Reference is mostly similar to B	Reference is mostly similar to B	Reference is mostly similar to B	Reference is mostly similar to B	Reference is mostly similar to B	Reference is mostly similar to B
Reference is mostly similar to B	Reference is mostly similar to B	Reference is mostly similar to B	Reference is mostly similar to B	Reference is mostly similar to B	Reference is mostly similar to B
Reference is very similar to B	Reference is mostly similar to B	Reference is very similar to B	Reference is mostly similar to B	Reference is mostly similar to B	Reference is mostly similar to B
Reference is very similar to B	Reference is very similar to B	Reference is very similar to B	Reference is very similar to B	Reference is in between A and B	Reference is in between A and B
Reference is very similar to B	Reference is very similar to B	Reference is very similar to B	Reference is very similar to B	Reference is very similar to B	Reference is very similar to B
Reference is mostly similar to B	Reference is mostly similar to B	Reference is mostly similar to B	Reference is mostly similar to B	Reference is mostly similar to B	Reference is mostly similar to B
Reference is mostly similar to B	Reference is mostly similar to B	Reference is mostly similar to B	Reference is mostly similar to B	Reference is mostly similar to B	Reference is mostly similar to B
Reference is very similar to B	Reference is very similar to B	Reference is in between A and B	Reference is very similar to B	Reference is very similar to B	Reference is very similar to B
Reference is mostly similar to B	Reference is mostly similar to B	Reference is in between A and B	Reference is mostly similar to B	Reference is mostly similar to B	Reference is mostly similar to B
Reference is very similar to B	Reference is very similar to B	Reference is very similar to B	Reference is very similar to B	Reference is mostly similar to B	Reference is mostly similar to B
Reference is very similar to B	Reference is very similar to B	Reference is mostly similar to B	Reference is very similar to B	Reference is very similar to B	Reference is very similar to B
Reference is mostly similar to B	Reference is in between A and B	Reference is in between A and B	Reference is in between A and B	Reference is in between A and B	Reference is in between A and B
Reference is mostly similar to B	Reference is mostly similar to B	Reference is in between A and B	Reference is mostly similar to B	Reference is in between A and B	Reference is mostly similar to B
Reference is very similar to B	Reference is very similar to B	Reference is very similar to B	Reference is very similar to B	Reference is very similar to B	Reference is very similar to B
Reference is very similar to B	Reference is very similar to B	Reference is very similar to B	Reference is very similar to B	Reference is very similar to B	Reference is very similar to B
Reference is very similar to B	Reference is very similar to B	Reference is very similar to B	Reference is very similar to B	Reference is very similar to B	Reference is very similar to B
Reference is very similar to B	Reference is mostly similar to B	Reference is very similar to B	Reference is very similar to B	Reference is very similar to B	Reference is very similar to B
Reference is very similar to B	Reference is very similar to B	Reference is very similar to B	Reference is mostly similar to B	Reference is mostly similar to B	Reference is mostly similar to B
Reference is in between A and B	Reference is mostly similar to B	Reference is in between A and B	Reference is mostly similar to B	Reference is mostly similar to B	Reference is in between A and B
Reference is in between A and B	Reference is mostly similar to B	Reference is very similar to B	Reference is mostly similar to B	Reference is very similar to B	Reference is mostly similar to B
Reference is mostly similar to B	Reference is mostly similar to A	Reference is mostly similar to B	Reference is mostly similar to B	Reference is very similar to B	Reference is mostly similar to B
Reference is mostly similar to B	Reference is mostly similar to B	Reference is mostly similar to A	Reference is mostly similar to B	Reference is mostly similar to A	Reference is in between A and B
Reference is mostly similar to B	Reference is mostly similar to B	Reference is mostly similar to B	Reference is mostly similar to B	Reference is mostly similar to B	Reference is mostly similar to B
Reference is mostly similar to B	Reference is mostly similar to A	Reference is in between A and B	Reference is mostly similar to B	Reference is in between A and B	Reference is mostly similar to B
Reference is very similar to B	Reference is very similar to B	Reference is very similar to B	Reference is mostly similar to B	Reference is mostly similar to B	Reference is mostly similar to B
Reference is very similar to B	Reference is mostly similar to B	Reference is very similar to B	Reference is very similar to B	Reference is mostly similar to B	Reference is mostly similar to B
Reference is very similar to B	Reference is mostly similar to B	Reference is very similar to B	Reference is very similar to B	Reference is mostly similar to B	Reference is mostly similar to B
Reference is very similar to B	Reference is mostly similar to B	Reference is very similar to B	Reference is very similar to B	Reference is very similar to B	Reference is mostly similar to B
Reference is mostly similar to B	Reference is mostly similar to B	Reference is mostly similar to B	Reference is mostly similar to B	Reference is mostly similar to B	Reference is mostly similar to B
Reference is mostly similar to B	Reference is mostly similar to B	Reference is mostly similar to B	Reference is mostly similar to B	Reference is mostly similar to B	Reference is mostly similar to B
Reference is mostly similar to B	Reference is mostly similar to B	Reference is mostly similar to B	Reference is mostly similar to A	Reference is in between A and B	Reference is in between A and B
Reference is mostly similar to A	Reference is in between A and B	Reference is mostly similar to A	Reference is mostly similar to A	Reference is mostly similar to A	Reference is mostly similar to A
Reference is very similar to B	Reference is mostly similar to B	Reference is very similar to B	Reference is mostly similar to B	Reference is mostly similar to B	Reference is very similar to B
Reference is mostly similar to B	Reference is mostly similar to B	Reference is in between A and B	Reference is mostly similar to A	Reference is mostly similar to B	Reference is in between A and B
Reference is very similar to B	Reference is mostly similar to B	Reference is mostly similar to B	Reference is mostly similar to B	Reference is mostly similar to B	Reference is mostly similar to B
Reference is in between A and B	Reference is mostly similar to A	Reference is mostly similar to B	Reference is mostly similar to A	Reference is mostly similar to A	Reference is in between A and B
Reference is mostly similar to B	Reference is mostly similar to B	Reference is in between A and B	Reference is mostly similar to B	Reference is mostly similar to B	Reference is in between A and B
Reference is mostly similar to B	Reference is mostly similar to B	Reference is very similar to B	Reference is very similar to B	Reference is mostly similar to B	Reference is very similar to B
Reference is mostly similar to B	Reference is very similar to B	Reference is mostly similar to B	Reference is very similar to B	Reference is very similar to B	Reference is very similar to B
Reference is very similar to B	Reference is mostly similar to B	Reference is very similar to B	Reference is mostly similar to B	Reference is mostly similar to B	Reference is mostly similar to B
Reference is very similar to B	Reference is very similar to B	Reference is very similar to B	Reference is very similar to B	Reference is very similar to B	Reference is very similar to B
Reference is very similar to B	Reference is very similar to B	Reference is mostly similar to A	Reference is mostly similar to B	Reference is very similar to B	Reference is very similar to B
Reference is mostly similar to B	Reference is mostly similar to B	Reference is mostly similar to B	Reference is mostly similar to B	Reference is mostly similar to B	Reference is mostly similar to B
Reference is mostly similar to B	Reference is mostly similar to B	Reference is mostly similar to B	Reference is very similar to B	Reference is very similar to B	Reference is mostly similar to B
Reference is very similar to A	Reference is in between A and B	Reference is mostly similar to B	Reference is mostly similar to A	Reference is in between A and B	Reference is mostly similar to B
Reference is mostly similar to B	Reference is mostly similar to B	Reference is mostly similar to B	Reference is mostly similar to B	Reference is in between A and B	Reference is mostly similar to B
Reference is very similar to B	Reference is very similar to B	Reference is mostly similar to B	Reference is very similar to B	Reference is mostly similar to B	Reference is very similar to B
Reference is mostly similar to B	Reference is mostly similar to B	Reference is in between A and B	Reference is mostly similar to B	Reference is mostly similar to A	Reference is mostly similar to A
Reference is very similar to B	Reference is very similar to B	Reference is mostly similar to B	Reference is mostly similar to B	Reference is mostly similar to B	Reference is very similar to B
Reference is mostly similar to B	Reference is mostly similar to A	Reference is very similar to A	Reference is in between A and B	Reference is in between A and B	Reference is very similar to B
Reference is mostly similar to B	Reference is very similar to B	Reference is very similar to B	Reference is very similar to B	Reference is mostly similar to B	Reference is very similar to B
Reference is very similar to B	Reference is mostly similar to B	Reference is very similar to B	Reference is mostly similar to B	Reference is very similar to B	Reference is very similar to B
Reference is very similar to B	Reference is very similar to B	Reference is very similar to B	Reference is very similar to B	Reference is very similar to B	Reference is very similar to B
Reference is mostly similar to B	Reference is mostly similar to B	Reference is mostly similar to B	Reference is mostly similar to B	Reference is mostly similar to B	Reference is mostly similar to B
Reference is very similar to B	Reference is very similar to B	Reference is mostly similar to B	Reference is mostly similar to B	Reference is very similar to B	Reference is mostly similar to B
Reference is very similar to B	Reference is very similar to B	Reference is mostly similar to B	Reference is mostly similar to B	Reference is mostly similar to B	Reference is mostly similar to A
Reference is mostly similar to B	Reference is very similar to B	Reference is mostly similar to B	Reference is mostly similar to B	Reference is very similar to B	Reference is mostly similar to B
Reference is mostly similar to B	Reference is mostly similar to B	Reference is mostly similar to B	Reference is mostly similar to B	Reference is mostly similar to B	Reference is mostly similar to B
Reference is very similar to B	Reference is very similar to B	Reference is very similar to B	Reference is very similar to B	Reference is very similar to B	Reference is very similar to B
Reference is very similar to B	Reference is very similar to B	Reference is very similar to B	Reference is very similar to B	Reference is very similar to B	Reference is very similar to B
Reference is very similar to B	Reference is mostly similar to B	Reference is very similar to B	Reference is very similar to B	Reference is very similar to B	Reference is very similar to B
Reference is very similar to B	Reference is mostly similar to B	Reference is mostly similar to B	Reference is mostly similar to B	Reference is mostly similar to B	Reference is mostly similar to B
Reference is very similar to B	Reference is very similar to B	Reference is very similar to B	Reference is very similar to B	Reference is very similar to B	Reference is very similar to B
Reference is mostly similar to B	Reference is very similar to B	Reference is very similar to B	Reference is mostly similar to B	Reference is mostly similar to B	Reference is mostly similar to B
Reference is mostly similar to B	Reference is very similar to B	Reference is very similar to B	Reference is very similar to B	Reference is very similar to B	Reference is very similar to B
Reference is mostly similar to B	Reference is very similar to B	Reference is mostly similar to B	Reference is mostly similar to B	Reference is in between A and B	Reference is mostly similar to B
Reference is very similar to B	Reference is very similar to B	Reference is very similar to B	Reference is very similar to B	Reference is very similar to B	Reference is very similar to B
Reference is very similar to B	Reference is mostly similar to B	Reference is very similar to B	Reference is very similar to B	Reference is very similar to B	Reference is very similar to B
Reference is very similar to B	Reference is very similar to B	Reference is very similar to B	Reference is very similar to B	Reference is very similar to B	Reference is very similar to B
Reference is in between A and B	Reference is very similar to B	Reference is mostly similar to B	Reference is in between A and B	Reference is in between A and B	Reference is mostly similar to B
Reference is very similar to A	Reference is very similar to A	Reference is mostly similar to A	Reference is in between A and B	Reference is mostly similar to A	Reference is mostly similar to A
Reference is very similar to B	Reference is very similar to B	Reference is very similar to B	Reference is very similar to B	Reference is very similar to B	Reference is very similar to B
Reference is very similar to B	Reference is mostly similar to B	Reference is very similar to B	Reference is very similar to B	Reference is mostly similar to B	Reference is very similar to B
Reference is very similar to B	Reference is very similar to B	Reference is very similar to B	Reference is very similar to B	Reference is very similar to B	Reference is very similar to B
Reference is very similar to B	Reference is very similar to B	Reference is very similar to B	Reference is very similar to B	Reference is very similar to B	Reference is mostly similar to B
Reference is very similar to B	Reference is very similar to B	Reference is very similar to B	Reference is very similar to B	Reference is very similar to B	Reference is very similar to B
Reference is mostly similar to B	Reference is very similar to B	Reference is mostly similar to B	Reference is very similar to B	Reference is very similar to B	Reference is very similar to B
Reference is very similar to B	Reference is mostly similar to B	Reference is mostly similar to B	Reference is mostly similar to B	Reference is mostly similar to B	Reference is mostly similar to B
Reference is very similar to B	Reference is very similar to B	Reference is very similar to B	Reference is very similar to B	Reference is very similar to B	Reference is mostly similar to B
Reference is very similar to A	Reference is very similar to A	Reference is mostly similar to B	Reference is in between A and B	Reference is in between A and B	Reference is in between A and B
Reference is very similar to B	Reference is very similar to B	Reference is very similar to B	Reference is very similar to B	Reference is very similar to B	Reference is very similar to B
Reference is very similar to B	Reference is very similar to B	Reference is very similar to B	Reference is mostly similar to B	Reference is very similar to B	Reference is very similar to B
Reference is mostly similar to B	Reference is mostly similar to B	Reference is mostly similar to B	Reference is very similar to B	Reference is mostly similar to B	Reference is in between A and B
Reference is very similar to B	Reference is mostly similar to B	Reference is very similar to B	Reference is mostly similar to B	Reference is very similar to B	Reference is very similar to B
Reference is mostly similar to A	Reference is mostly similar to B	Reference is mostly similar to B	Reference is very similar to A	Reference is mostly similar to A	Reference is very similar to B
Reference is mostly similar to B	Reference is mostly similar to B	Reference is mostly similar to B	Reference is mostly similar to B	Reference is mostly similar to B	Reference is mostly similar to B
Reference is very similar to B	Reference is very similar to B	Reference is very similar to B	Reference is very similar to B	Reference is very similar to B	Reference is very similar to B
Reference is very similar to B	Reference is very similar to B	Reference is mostly similar to B	Reference is very similar to B	Reference is mostly similar to B	Reference is mostly similar to B
Reference is mostly similar to B	Reference is mostly similar to B	Reference is mostly similar to B	Reference is mostly similar to B	Reference is mostly similar to B	Reference is mostly similar to B
Reference is in between A and B	Reference is mostly similar to B	Reference is in between A and B	Reference is mostly similar to B	Reference is in between A and B	Reference is mostly similar to B
Reference is very similar to B	Reference is mostly similar to B	Reference is very similar to B	Reference is very similar to B	Reference is mostly similar to B	Reference is very similar to B
Reference is mostly similar to B	Reference is mostly similar to B	Reference is mostly similar to B	Reference is mostly similar to B	Reference is mostly similar to B	Reference is mostly similar to B
Reference is mostly similar to B	Reference is mostly similar to B	Reference is mostly similar to B	Reference is mostly similar to B	Reference is mostly similar to B	Reference is mostly similar to B
Reference is mostly similar to A	Reference is mostly similar to B	Reference is mostly similar to B	Reference is mostly similar to B	Reference is mostly similar to B	Reference is mostly similar to B
Reference is very similar to B	Reference is very similar to B	Reference is very similar to B	Reference is very similar to B	Reference is very similar to B	Reference is very similar to B
Reference is very similar to B	Reference is very similar to B	Reference is mostly similar to B	Reference is very similar to B	Reference is very similar to B	Reference is very similar to B
Reference is very similar to B	Reference is mostly similar to B	Reference is mostly similar to B	Reference is mostly similar to B	Reference is mostly similar to B	Reference is very similar to B
Reference is very similar to B	Reference is very similar to B	Reference is very similar to B	Reference is very similar to B	Reference is very similar to B	Reference is very similar to B
Reference is very similar to B	Reference is very similar to B	Reference is very similar to B	Reference is mostly similar to B	Reference is mostly similar to B	Reference is very similar to B
Reference is very similar to B	Reference is mostly similar to B	Reference is very similar to B	Reference is very similar to B	Reference is very similar to B	Reference is very similar to B
Reference is mostly similar to B	Reference is mostly similar to B	Reference is mostly similar to B	Reference is in between A and B	Reference is mostly similar to B	Reference is in between A and B
Reference is very similar to B	Reference is very similar to B	Reference is very similar to B	Reference is very similar to B	Reference is very similar to B	Reference is very similar to B
Reference is very similar to B	Reference is mostly similar to B	Reference is very similar to B	Reference is mostly similar to B	Reference is very similar to B	Reference is very similar to B
Reference is mostly similar to B	Reference is mostly similar to A	Reference is mostly similar to B	Reference is in between A and B	Reference is mostly similar to B	Reference is mostly similar to A
Reference is in between A and B	Reference is mostly similar to B	Reference is very similar to B	Reference is mostly similar to B	Reference is mostly similar to B	Reference is mostly similar to B
Reference is very similar to B	Reference is mostly similar to B	Reference is mostly similar to B	Reference is very similar to B	Reference is mostly similar to B	Reference is mostly similar to B
Reference is mostly similar to B	Reference is very similar to B	Reference is mostly similar to B	Reference is very similar to B	Reference is mostly similar to B	Reference is mostly similar to B
Reference is very similar to B	Reference is mostly similar to B	Reference is very similar to B	Reference is mostly similar to B	Reference is mostly similar to B	Reference is mostly similar to B
Reference is very similar to B	Reference is mostly similar to B	Reference is mostly similar to B	Reference is very similar to B	Reference is very similar to B	Reference is very similar to B
Reference is mostly similar to B	Reference is mostly similar to B	Reference is mostly similar to B	Reference is mostly similar to B	Reference is mostly similar to B	Reference is mostly similar to B
Reference is mostly similar to B	Reference is mostly similar to B	Reference is mostly similar to B	Reference is mostly similar to B	Reference is mostly similar to B	Reference is mostly similar to B
Reference is mostly similar to B	Reference is very similar to B	Reference is mostly similar to B	Reference is very similar to B	Reference is very similar to B	Reference is mostly similar to B
Reference is mostly similar to B	Reference is mostly similar to B	Reference is mostly similar to B	Reference is mostly similar to B	Reference is mostly similar to B	Reference is mostly similar to B
Reference is very similar to B	Reference is very similar to B	Reference is very similar to B	Reference is very similar to B	Reference is mostly similar to B	Reference is very similar to B
Reference is very similar to A	Reference is very similar to B	Reference is in between A and B	Reference is mostly similar to A	Reference is mostly similar to A	Reference is mostly similar to B
Reference is very similar to B	Reference is very similar to B	Reference is very similar to B	Reference is very similar to B	Reference is very similar to B	Reference is very similar to B
Reference is very similar to B	Reference is very similar to B	Reference is very similar to B	Reference is mostly similar to B	Reference is very similar to B	Reference is very similar to B
Reference is mostly similar to B	Reference is mostly similar to B	Reference is very similar to B	Reference is mostly similar to B	Reference is mostly similar to B	Reference is mostly similar to B
Reference is mostly similar to B	Reference is mostly similar to B	Reference is mostly similar to B	Reference is mostly similar to B	Reference is mostly similar to B	Reference is very similar to B
Reference is very similar to B	Reference is mostly similar to A	Reference is mostly similar to A	Reference is very similar to A	Reference is mostly similar to B	Reference is mostly similar to A
Reference is very similar to B	Reference is mostly similar to B	Reference is mostly similar to B	Reference is mostly similar to B	Reference is mostly similar to B	Reference is mostly similar to B
Reference is very similar to B	Reference is very similar to B	Reference is very similar to B	Reference is mostly similar to B	Reference is very similar to B	Reference is very similar to B
Reference is very similar to B	Reference is very similar to B	Reference is very similar to B	Reference is very similar to B	Reference is very similar to B	Reference is very similar to B
Reference is very similar to B	Reference is very similar to B	Reference is very similar to B	Reference is very similar to B	Reference is very similar to B	Reference is very similar to B
Reference is mostly similar to B	Reference is very similar to B	Reference is very similar to B	Reference is mostly similar to B	Reference is mostly similar to B	Reference is very similar to B
Reference is very similar to B	Reference is mostly similar to B	Reference is mostly similar to B	Reference is mostly similar to B	Reference is mostly similar to B	Reference is mostly similar to B
Reference is mostly similar to B	Reference is mostly similar to B	Reference is mostly similar to B	Reference is mostly similar to B	Reference is very similar to B	Reference is very similar to B
Reference is mostly similar to B	Reference is mostly similar to B	Reference is mostly similar to B	Reference is mostly similar to B	Reference is mostly similar to B	Reference is mostly similar to B
Reference is mostly similar to B	Reference is mostly similar to B	Reference is mostly similar to B	Reference is mostly similar to B	Reference is mostly similar to B	Reference is mostly similar to B
Reference is very similar to B	Reference is very similar to B	Reference is very similar to B	Reference is very similar to B	Reference is very similar to B	Reference is very similar to B
Reference is very similar to B	Reference is mostly similar to B	Reference is mostly similar to B	Reference is mostly similar to B	Reference is very similar to B	Reference is mostly similar to B
Reference is very similar to B	Reference is very similar to B	Reference is very similar to B	Reference is mostly similar to B	Reference is mostly similar to B	Reference is very similar to B
Reference is very similar to B	Reference is very similar to B	Reference is very similar to B	Reference is very similar to B	Reference is very similar to B	Reference is very similar to B
Reference is mostly similar to B	Reference is mostly similar to B	Reference is very similar to B	Reference is mostly similar to B	Reference is mostly similar to B	Reference is mostly similar to B
Reference is very similar to B	Reference is very similar to B	Reference is very similar to B	Reference is very similar to B	Reference is very similar to B	Reference is very similar to B
Reference is mostly similar to B	Reference is mostly similar to B	Reference is mostly similar to B	Reference is in between A and B	Reference is mostly similar to B	Reference is very similar to B
Reference is very similar to B	Reference is very similar to B	Reference is very similar to B	Reference is very similar to B	Reference is very similar to B	Reference is very similar to B
Reference is very similar to B	Reference is very similar to B	Reference is very similar to B	Reference is very similar to B	Reference is very similar to B	Reference is very similar to B
Reference is very similar to B	Reference is very similar to B	Reference is very similar to B	Reference is very similar to B	Reference is very similar to B	Reference is very similar to B
Reference is in between A and B	Reference is very similar to B	Reference is very similar to B	Reference is very similar to B	Reference is very similar to B	Reference is very similar to B
Reference is in between A and B	Reference is mostly similar to A	Reference is in between A and B	Reference is mostly similar to B	Reference is mostly similar to B	Reference is in between A and B
Reference is very similar to B	Reference is very similar to B	Reference is very similar to B	Reference is mostly similar to B	Reference is mostly similar to B	Reference is mostly similar to B
Reference is very similar to B	Reference is mostly similar to B	Reference is very similar to B	Reference is mostly similar to B	Reference is mostly similar to B	Reference is mostly similar to B
Reference is very similar to B	Reference is mostly similar to B	Reference is in between A and B	Reference is very similar to B	Reference is very similar to B	Reference is very similar to B
Reference is very similar to B	Reference is very similar to B	Reference is very similar to B	Reference is very similar to B	Reference is very similar to B	Reference is very similar to B
Reference is mostly similar to B	Reference is mostly similar to B	Reference is mostly similar to B	Reference is mostly similar to B	Reference is mostly similar to B	Reference is mostly similar to B
Reference is mostly similar to B	Reference is very similar to B	Reference is mostly similar to B	Reference is very similar to B	Reference is very similar to B	Reference is mostly similar to B
Reference is mostly similar to B	Reference is mostly similar to B	Reference is mostly similar to B	Reference is mostly similar to B	Reference is in between A and B	Reference is mostly similar to B
Reference is very similar to B	Reference is very similar to B	Reference is very similar to B	Reference is very similar to B	Reference is mostly similar to B	Reference is very similar to B
Reference is mostly similar to B	Reference is in between A and B	Reference is mostly similar to A	Reference is very similar to A	Reference is in between A and B	Reference is mostly similar to B
Reference is very similar to B	Reference is very similar to B	Reference is very similar to B	Reference is very similar to B	Reference is very similar to B	Reference is very similar to B
Reference is very similar to B	Reference is very similar to B	Reference is very similar to B	Reference is very similar to B	Reference is very similar to B	Reference is very similar to B
Reference is mostly similar to B	Reference is mostly similar to B	Reference is mostly similar to B	Reference is mostly similar to B	Reference is mostly similar to B	Reference is mostly similar to B
Reference is mostly similar to B	Reference is mostly similar to B	Reference is very similar to B	Reference is mostly similar to B	Reference is mostly similar to B	Reference is mostly similar to B
Reference is very similar to A	Reference is in between A and B	Reference is mostly similar to A	Reference is very similar to B	Reference is mostly similar to B	Reference is mostly similar to B
Reference is mostly similar to B	Reference is mostly similar to B	Reference is mostly similar to B	Reference is mostly similar to B	Reference is mostly similar to B	Reference is mostly similar to B
Reference is very similar to B	Reference is mostly similar to B	Reference is mostly similar to B	Reference is mostly similar to B	Reference is very similar to B	Reference is very similar to B
Reference is very similar to B	Reference is very similar to B	Reference is very similar to B	Reference is very similar to B	Reference is very similar to B	Reference is very similar to B
Reference is mostly similar to B	Reference is very similar to B	Reference is very similar to B	Reference is mostly similar to B	Reference is very similar to B	Reference is mostly similar to B
Reference is very similar to B	Reference is very similar to B	Reference is very similar to B	Reference is very similar to B	Reference is very similar to B	Reference is very similar to B
Reference is very similar to B	Reference is very similar to B	Reference is very similar to B	Reference is very similar to B	Reference is very similar to B	Reference is very similar to B
Reference is mostly similar to B	Reference is mostly similar to B	Reference is mostly similar to B	Reference is in between A and B	Reference is mostly similar to B	Reference is mostly similar to B
Reference is mostly similar to B	Reference is mostly similar to B	Reference is mostly similar to B	Reference is mostly similar to B	Reference is mostly similar to B	Reference is mostly similar to B
Reference is very similar to B	Reference is very similar to B	Reference is very similar to B	Reference is very similar to B	Reference is very similar to B	Reference is very similar to B
Reference is very similar to B	Reference is very similar to B	Reference is very similar to B	Reference is very similar to B	Reference is very similar to B	Reference is very similar to B
Reference is very similar to B	Reference is mostly similar to B	Reference is very similar to B	Reference is very similar to B	Reference is very similar to B	Reference is very similar to B
Reference is very similar to B	Reference is mostly similar to B	Reference is very similar to B	Reference is very similar to B	Reference is mostly similar to B	Reference is mostly similar to B
Reference is very similar to B	Reference is very similar to B	Reference is very similar to B	Reference is very similar to B	Reference is very similar to B	Reference is very similar to B
Reference is mostly similar to B	Reference is mostly similar to B	Reference is mostly similar to B	Reference is very similar to B	Reference is mostly similar to B	Reference is mostly similar to B
Reference is mostly similar to B	Reference is mostly similar to B	Reference is mostly similar to B	Reference is mostly similar to B	Reference is mostly similar to B	Reference is mostly similar to B
Reference is very similar to B	Reference is very similar to B	Reference is very similar to B	Reference is very similar to B	Reference is very similar to B	Reference is in between A and B
Reference is very similar to B	Reference is very similar to B	Reference is very similar to B	Reference is very similar to B	Reference is very similar to B	Reference is very similar to B
Reference is very similar to B	Reference is very similar to B	Reference is very similar to B	Reference is very similar to B	Reference is very similar to B	Reference is very similar to B
Reference is very similar to B	Reference is mostly similar to A	Reference is very similar to B	Reference is very similar to B	Reference is very similar to B	Reference is mostly similar to A
Reference is mostly similar to B	Reference is very similar to B	Reference is very similar to B	Reference is mostly similar to B	Reference is very similar to B	Reference is mostly similar to B
Reference is very similar to B	Reference is very similar to B	Reference is very similar to B	Reference is mostly similar to B	Reference is very similar to B	Reference is mostly similar to B
Reference is very similar to B	Reference is very similar to B	Reference is very similar to B	Reference is very similar to B	Reference is very similar to B	Reference is very similar to B
Reference is very similar to B	Reference is mostly similar to B	Reference is very similar to B	Reference is mostly similar to B	Reference is very similar to B	Reference is mostly similar to B
Reference is very similar to B	Reference is mostly similar to B	Reference is very similar to B	Reference is very similar to B	Reference is very similar to B	Reference is very similar to B
Reference is very similar to B	Reference is very similar to B	Reference is very similar to B	Reference is mostly similar to B	Reference is very similar to B	Reference is very similar to B
Reference is very similar to B	Reference is very similar to B	Reference is very similar to B	Reference is very similar to B	Reference is very similar to B	Reference is very similar to B
Reference is mostly similar to B	Reference is very similar to B	Reference is mostly similar to B	Reference is very similar to B	Reference is mostly similar to B	Reference is very similar to B
Reference is very similar to B	Reference is very similar to B	Reference is very similar to B	Reference is very similar to B	Reference is very similar to B	Reference is very similar to B
Reference is very similar to B	Reference is very similar to B	Reference is very similar to B	Reference is very similar to B	Reference is very similar to B	Reference is very similar to B
Reference is in between A and B	Reference is very similar to A	Reference is in between A and B	Reference is mostly similar to B	Reference is very similar to A	Reference is mostly similar to B
Reference is very similar to B	Reference is very similar to B	Reference is very similar to B	Reference is very similar to B	Reference is very similar to B	Reference is very similar to B
Reference is very similar to B	Reference is very similar to B	Reference is very similar to B	Reference is very similar to B	Reference is very similar to B	Reference is very similar to B
Reference is in between A and B	Reference is mostly similar to B	Reference is mostly similar to B	Reference is mostly similar to B	Reference is mostly similar to B	Reference is mostly similar to B
Reference is mostly similar to B	Reference is mostly similar to B	Reference is very similar to B	Reference is very similar to B	Reference is very similar to B	Reference is very similar to B
Reference is mostly similar to B	Reference is very similar to A	Reference is mostly similar to A	Reference is very similar to B	Reference is in between A and B	Reference is very similar to B
Reference is mostly similar to B	Reference is mostly similar to B	Reference is mostly similar to B	Reference is mostly similar to B	Reference is mostly similar to B	Reference is mostly similar to B
Reference is very similar to B	Reference is mostly similar to B	Reference is very similar to B	Reference is mostly similar to B	Reference is very similar to B	Reference is very similar to B
Reference is very similar to B	Reference is very similar to B	Reference is very similar to B	Reference is very similar to B	Reference is mostly similar to B	Reference is mostly similar to B
Reference is mostly similar to B	Reference is mostly similar to B	Reference is mostly similar to B	Reference is mostly similar to B	Reference is mostly similar to B	Reference is mostly similar to B
Reference is very similar to B	Reference is very similar to B	Reference is mostly similar to B	Reference is mostly similar to B	Reference is very similar to B	Reference is very similar to B
Reference is mostly similar to B	Reference is mostly similar to B	Reference is in between A and B	Reference is mostly similar to B	Reference is mostly similar to B	Reference is mostly similar to B
Reference is very similar to B	Reference is in between A and B	Reference is mostly similar to B	Reference is mostly similar to B	Reference is in between A and B	Reference is mostly similar to B
Reference is mostly similar to B	Reference is mostly similar to B	Reference is mostly similar to B	Reference is mostly similar to B	Reference is mostly similar to B	Reference is mostly similar to B
Reference is mostly similar to B	Reference is mostly similar to B	Reference is very similar to B	Reference is very similar to B	Reference is very similar to B	Reference is very similar to B
Reference is very similar to B	Reference is very similar to B	Reference is very similar to B	Reference is very similar to B	Reference is very similar to B	Reference is very similar to B
Reference is very similar to B	Reference is very similar to B	Reference is mostly similar to B	Reference is very similar to B	Reference is very similar to B	Reference is very similar to B
Reference is very similar to B	Reference is mostly similar to B	Reference is mostly similar to B	Reference is in between A and B	Reference is mostly similar to B	Reference is mostly similar to B
Reference is very similar to B	Reference is very similar to B	Reference is very similar to B	Reference is very similar to B	Reference is very similar to B	Reference is very similar to B
Reference is very similar to B	Reference is mostly similar to B	Reference is very similar to B	Reference is very similar to B	Reference is very similar to B	Reference is very similar to B
Reference is very similar to B	Reference is mostly similar to B	Reference is mostly similar to B	Reference is very similar to B	Reference is mostly similar to B	Reference is mostly similar to B
Reference is mostly similar to B	Reference is very similar to B	Reference is in between A and B	Reference is mostly similar to B	Reference is in between A and B	Reference is in between A and B
Reference is very similar to B	Reference is very similar to B	Reference is very similar to B	Reference is very similar to B	Reference is very similar to B	Reference is very similar to B
Reference is mostly similar to B	Reference is mostly similar to B	Reference is very similar to B	Reference is very similar to B	Reference is very similar to B	Reference is very similar to B
Reference is very similar to B	Reference is very similar to B	Reference is very similar to B	Reference is very similar to B	Reference is very similar to B	Reference is very similar to B
Reference is in between A and B	Reference is in between A and B	Reference is mostly similar to B	Reference is in between A and B	Reference is in between A and B	Reference is in between A and B
Reference is very similar to B	Reference is very similar to B	Reference is very similar to B	Reference is very similar to B	Reference is very similar to B	Reference is very similar to B
Reference is mostly similar to B	Reference is very similar to B	Reference is mostly similar to B	Reference is mostly similar to B	Reference is in between A and B	Reference is mostly similar to B
Reference is very similar to B	Reference is mostly similar to B	Reference is mostly similar to B	Reference is very similar to B	Reference is very similar to B	Reference is very similar to B
Reference is very similar to B	Reference is very similar to B	Reference is very similar to B	Reference is mostly similar to B	Reference is very similar to B	Reference is very similar to B
Reference is mostly similar to B	Reference is very similar to B	Reference is mostly similar to B	Reference is mostly similar to B	Reference is mostly similar to B	Reference is mostly similar to B
Reference is mostly similar to B	Reference is mostly similar to B	Reference is mostly similar to B	Reference is mostly similar to B	Reference is mostly similar to B	Reference is mostly similar to B
Reference is very similar to B	Reference is mostly similar to B	Reference is very similar to B	Reference is mostly similar to B	Reference is very similar to B	Reference is mostly similar to B
Reference is very similar to B	Reference is very similar to B	Reference is very similar to B	Reference is very similar to B	Reference is very similar to B	Reference is very similar to B
Reference is very similar to B	Reference is very similar to B	Reference is mostly similar to B	Reference is very similar to B	Reference is mostly similar to B	Reference is very similar to B
Reference is very similar to B	Reference is mostly similar to B	Reference is mostly similar to A	Reference is mostly similar to B	Reference is in between A and B	Reference is mostly similar to A
Reference is very similar to B	Reference is very similar to B	Reference is very similar to B	Reference is very similar to B	Reference is very similar to B	Reference is very similar to B
Reference is very similar to B	Reference is very similar to B	Reference is very similar to B	Reference is mostly similar to B	Reference is very similar to B	Reference is very similar to B
Reference is mostly similar to B	Reference is mostly similar to B	Reference is mostly similar to B	Reference is very similar to B	Reference is mostly similar to B	Reference is in between A and B
Reference is mostly similar to B	Reference is mostly similar to B	Reference is mostly similar to B	Reference is mostly similar to B	Reference is mostly similar to B	Reference is mostly similar to B
Reference is very similar to A	Reference is very similar to B	Reference is mostly similar to B	Reference is mostly similar to B	Reference is very similar to B	Reference is mostly similar to A
Reference is very similar to B	Reference is mostly similar to B	Reference is mostly similar to B	Reference is very similar to B	Reference is mostly similar to B	Reference is very similar to B
Reference is very similar to B	Reference is mostly similar to B	Reference is very similar to B	Reference is mostly similar to B	Reference is very similar to B	Reference is very similar to B
Reference is very similar to B	Reference is very similar to B	Reference is mostly similar to B	Reference is mostly similar to B	Reference is mostly similar to B	Reference is mostly similar to B
Reference is mostly similar to B	Reference is mostly similar to B	Reference is very similar to B	Reference is very similar to B	Reference is very similar to B	Reference is mostly similar to B
Reference is mostly similar to B	Reference is very similar to B	Reference is very similar to B	Reference is very similar to B	Reference is mostly similar to B	Reference is very similar to B
Reference is very similar to B	Reference is mostly similar to B	Reference is very similar to B	Reference is very similar to B	Reference is very similar to B	Reference is very similar to B
Reference is mostly similar to B	Reference is mostly similar to B	Reference is mostly similar to B	Reference is mostly similar to B	Reference is mostly similar to B	Reference is mostly similar to B
Reference is mostly similar to B	Reference is mostly similar to B	Reference is mostly similar to B	Reference is mostly similar to B	Reference is mostly similar to B	Reference is mostly similar to B
Reference is mostly similar to B	Reference is mostly similar to B	Reference is mostly similar to B	Reference is very similar to B	Reference is mostly similar to B	Reference is very similar to B
Reference is very similar to B	Reference is very similar to B	Reference is very similar to B	Reference is very similar to B	Reference is very similar to B	Reference is very similar to B
Reference is very similar to B	Reference is mostly similar to B	Reference is mostly similar to B	Reference is very similar to B	Reference is very similar to B	Reference is very similar to B
Reference is mostly similar to B	Reference is mostly similar to B	Reference is mostly similar to A	Reference is in between A and B	Reference is mostly similar to B	Reference is in between A and B
Reference is very similar to B	Reference is very similar to B	Reference is very similar to B	Reference is very similar to B	Reference is very similar to B	Reference is mostly similar to B
Reference is mostly similar to B	Reference is mostly similar to B	Reference is mostly similar to B	Reference is mostly similar to B	Reference is mostly similar to B	Reference is mostly similar to B
Reference is mostly similar to B	Reference is mostly similar to B	Reference is mostly similar to B	Reference is mostly similar to B	Reference is mostly similar to B	Reference is mostly similar to B
Reference is very similar to B	Reference is very similar to B	Reference is very similar to B	Reference is very similar to B	Reference is in between A and B	Reference is in between A and B
Reference is very similar to B	Reference is very similar to B	Reference is very similar to B	Reference is very similar to B	Reference is very similar to B	Reference is very similar to B
Reference is very similar to B	Reference is mostly similar to B	Reference is very similar to B	Reference is mostly similar to B	Reference is very similar to B	Reference is very similar to B
Reference is very similar to B	Reference is very similar to B	Reference is in between A and B	Reference is mostly similar to B	Reference is mostly similar to B	Reference is very similar to B
Reference is in between A and B	Reference is mostly similar to B	Reference is in between A and B	Reference is mostly similar to B	Reference is mostly similar to B	Reference is mostly similar to B
Reference is very similar to B	Reference is very similar to B	Reference is mostly similar to B	Reference is mostly similar to B	Reference is mostly similar to B	Reference is mostly similar to B
Reference is mostly similar to B	Reference is in between A and B	Reference is mostly similar to B	Reference is mostly similar to B	Reference is mostly similar to B	Reference is in between A and B
Reference is mostly similar to B	Reference is mostly similar to B	Reference is very similar to B	Reference is mostly similar to B	Reference is mostly similar to B	Reference is mostly similar to B
Reference is mostly similar to B	Reference is mostly similar to B	Reference is mostly similar to B	Reference is very similar to B	Reference is very similar to B	Reference is very similar to B
Reference is in between A and B	Reference is in between A and B	Reference is mostly similar to B	Reference is mostly similar to A	Reference is in between A and B	Reference is in between A and B
Reference is mostly similar to B	Reference is mostly similar to B	Reference is mostly similar to B	Reference is mostly similar to B	Reference is mostly similar to B	Reference is mostly similar to B
Reference is mostly similar to B	Reference is very similar to B	Reference is very similar to B	Reference is mostly similar to B	Reference is mostly similar to B	Reference is mostly similar to B
Reference is very similar to B	Reference is mostly similar to B	Reference is mostly similar to B	Reference is mostly similar to B	Reference is in between A and B	Reference is mostly similar to B
Reference is very similar to B	Reference is very similar to B	Reference is mostly similar to B	Reference is very similar to B	Reference is very similar to B	Reference is mostly similar to B
Reference is in between A and B	Reference is very similar to A	Reference is mostly similar to B	Reference is mostly similar to A	Reference is very similar to A	Reference is mostly similar to B
Reference is very similar to B	Reference is very similar to B	Reference is very similar to B	Reference is very similar to B	Reference is very similar to B	Reference is very similar to B
Reference is very similar to B	Reference is mostly similar to B	Reference is very similar to B	Reference is mostly similar to B	Reference is very similar to B	Reference is very similar to B
Reference is very similar to B	Reference is very similar to B	Reference is very similar to B	Reference is mostly similar to B	Reference is very similar to B	Reference is mostly similar to B
Reference is mostly similar to B	Reference is mostly similar to B	Reference is mostly similar to B	Reference is mostly similar to B	Reference is mostly similar to B	Reference is very similar to B
Reference is very similar to A	Reference is in between A and B	Reference is mostly similar to A	Reference is very similar to B	Reference is in between A and B	Reference is mostly similar to B
Reference is mostly similar to B	Reference is very similar to B	Reference is very similar to B	Reference is very similar to B	Reference is very similar to B	Reference is very similar to B
Reference is very similar to B	Reference is very similar to B	Reference is very similar to B	Reference is very similar to B	Reference is very similar to B	Reference is very similar to B
Reference is mostly similar to B	Reference is mostly similar to B	Reference is very similar to B	Reference is mostly similar to B	Reference is in between A and B	Reference is in between A and B
Reference is very similar to B	Reference is very similar to B	Reference is very similar to B	Reference is very similar to B	Reference is very similar to B	Reference is very similar to B
Reference is very similar to B	Reference is very similar to B	Reference is very similar to B	Reference is very similar to B	Reference is very similar to B	Reference is very similar to B
Reference is very similar to B	Reference is mostly similar to B	Reference is very similar to B	Reference is very similar to B	Reference is very similar to B	Reference is very similar to B
Reference is mostly similar to B	Reference is mostly similar to B	Reference is in between A and B	Reference is in between A and B	Reference is in between A and B	Reference is in between A and B
Reference is mostly similar to B	Reference is mostly similar to B	Reference is mostly similar to B	Reference is mostly similar to B	Reference is mostly similar to B	Reference is mostly similar to B
Reference is very similar to B	Reference is very similar to B	Reference is very similar to B	Reference is very similar to B	Reference is very similar to B	Reference is very similar to B
Reference is very similar to B	Reference is very similar to B	Reference is very similar to B	Reference is very similar to B	Reference is very similar to B	Reference is very similar to B
Reference is very similar to B	Reference is mostly similar to B	Reference is very similar to B	Reference is mostly similar to B	Reference is mostly similar to B	Reference is mostly similar to B
Reference is very similar to B	Reference is very similar to B	Reference is mostly similar to B	Reference is mostly similar to B	Reference is mostly similar to B	Reference is mostly similar to B
Reference is very similar to B	Reference is very similar to B	Reference is very similar to B	Reference is very similar to B	Reference is very similar to B	Reference is very similar to B
Reference is very similar to B	Reference is mostly similar to B	Reference is very similar to B	Reference is mostly similar to B	Reference is very similar to B	Reference is very similar to B
Reference is mostly similar to B	Reference is mostly similar to B	Reference is mostly similar to B	Reference is very similar to B	Reference is mostly similar to B	Reference is mostly similar to B
Reference is very similar to B	Reference is very similar to B	Reference is very similar to B	Reference is mostly similar to B	Reference is mostly similar to B	Reference is mostly similar to B
Reference is very similar to B	Reference is very similar to B	Reference is very similar to B	Reference is very similar to B	Reference is very similar to B	Reference is very similar to B
Reference is very similar to B	Reference is mostly similar to B	Reference is very similar to B	Reference is very similar to B	Reference is very similar to B	Reference is very similar to B
Reference is very similar to B	Reference is very similar to B	Reference is mostly similar to B	Reference is mostly similar to B	Reference is mostly similar to B	Reference is mostly similar to B
Reference is in between A and B	Reference is very similar to B	Reference is mostly similar to B	Reference is very similar to B	Reference is very similar to B	Reference is very similar to B
Reference is very similar to B	Reference is mostly similar to B	Reference is mostly similar to B	Reference is mostly similar to B	Reference is very similar to B	Reference is mostly similar to B
Reference is very similar to B	Reference is very similar to B	Reference is very similar to B	Reference is very similar to B	Reference is very similar to B	Reference is very similar to B
Reference is very similar to B	Reference is mostly similar to B	Reference is very similar to B	Reference is mostly similar to B	Reference is mostly similar to B	Reference is mostly similar to B
Reference is mostly similar to B	Reference is mostly similar to B	Reference is very similar to B	Reference is very similar to B	Reference is very similar to B	Reference is very similar to B
Reference is very similar to B	Reference is very similar to B	Reference is very similar to B	Reference is very similar to B	Reference is very similar to B	Reference is very similar to B
Reference is mostly similar to B	Reference is mostly similar to B	Reference is mostly similar to B	Reference is mostly similar to B	Reference is mostly similar to B	Reference is mostly similar to B
Reference is mostly similar to B	Reference is very similar to B	Reference is mostly similar to B	Reference is very similar to B	Reference is very similar to B	Reference is mostly similar to B
Reference is mostly similar to B	Reference is mostly similar to B	Reference is in between A and B	Reference is mostly similar to B	Reference is in between A and B	Reference is mostly similar to B
Reference is mostly similar to B	Reference is mostly similar to B	Reference is mostly similar to B	Reference is mostly similar to B	Reference is mostly similar to B	Reference is in between A and B
Reference is in between A and B	Reference is in between A and B	Reference is mostly similar to A	Reference is mostly similar to B	Reference is mostly similar to B	Reference is in between A and B
Reference is very similar to B	Reference is very similar to B	Reference is very similar to B	Reference is very similar to B	Reference is very similar to B	Reference is very similar to B
Reference is very similar to B	Reference is very similar to B	Reference is very similar to B	Reference is mostly similar to B	Reference is very similar to B	Reference is very similar to B
Reference is mostly similar to B	Reference is mostly similar to B	Reference is very similar to B	Reference is mostly similar to B	Reference is very similar to B	Reference is mostly similar to B
Reference is mostly similar to B	Reference is mostly similar to B	Reference is mostly similar to B	Reference is mostly similar to B	Reference is mostly similar to B	Reference is very similar to B
Reference is very similar to A	Reference is in between A and B	Reference is mostly similar to A	Reference is mostly similar to B	Reference is very similar to A	Reference is mostly similar to A
