# Supplementary material for: Zero-shot style transfer for gesture animation driven by text and speech using adversarial disentanglement of multimodal style encoding
Source: Front Artif Intell. 2023 Jun 12;6:1142997. doi: 10.3389/frai.2023.1142997 (PMC10291316; doi:10.3389/frai.2023.1142997)
Supplement: Supplementary file 2 [file Data_Sheet_2.ZIP › Submission_FIAI_DataSheet2/Analysis_Unseen.xlsx]

## Sheet: Calculating the mean
	Right						Left										Metric	Level	Numerical Value	Responses	Total				Metric	Level	Numerical Value	Responses	Total
	Overall resemblance	arms gesturing	body orientation	gesture amplitude	gesture frequency	gesture velocity	Overall resemblance	arms gesturing	body orientation	gesture amplitude	gesture frequency	gesture velocity				Right videos	Overall Resemblance	Reference is very similar to A	1	13	13			Left videos	Overall Resemblance	Reference is very similar to A	5	155	775
	Reference is very similar to B	Reference is very similar to B	Reference is mostly similar to B	Reference is mostly similar to B	Reference is mostly similar to B	Reference is mostly similar to B	Reference is very similar to A	Reference is very similar to A	Reference is very similar to A	Reference is very similar to A	Reference is very similar to A	Reference is very similar to A						Reference is mostly similar to A	2	23	46					Reference is mostly similar to A	4	177	708
	Reference is mostly similar to A	Reference is mostly similar to A	Reference is mostly similar to A	Reference is mostly similar to A	Reference is mostly similar to A	Reference is mostly similar to B	Reference is very similar to A	Reference is very similar to A	Reference is very similar to A	Reference is very similar to A	Reference is very similar to A	Reference is very similar to A						Reference is in between A and B	3	79	237					Reference is in between A and B	3	137	411
	Reference is mostly similar to B	Reference is in between A and B	Reference is in between A and B	Reference is mostly similar to B	Reference is in between A and B	Reference is in between A and B	Reference is mostly similar to A	Reference is mostly similar to A	Reference is mostly similar to A	Reference is mostly similar to A	Reference is mostly similar to A	Reference is mostly similar to A						Reference is mostly similar to B	4	186	744					Reference is mostly similar to B	2	47	94
	Reference is mostly similar to B	Reference is mostly similar to B	Reference is very similar to B	Reference is mostly similar to A	Reference is in between A and B	Reference is mostly similar to B	Reference is mostly similar to A	Reference is mostly similar to A	Reference is mostly similar to A	Reference is mostly similar to A	Reference is mostly similar to A	Reference is mostly similar to A						Reference is very similar to B	5	117	585					Reference is very similar to B	1	12	12
	Reference is in between A and B	Reference is mostly similar to B	Reference is in between A and B	Reference is in between A and B	Reference is in between A and B	Reference is mostly similar to B	Reference is mostly similar to B	Reference is in between A and B	Reference is mostly similar to B	Reference is mostly similar to B	Reference is mostly similar to B	Reference is in between A and B					Arms Gesturing	Reference is very similar to A	1	7	7				Arms Gesturing	Reference is very similar to A	5	131	655
	Reference is very similar to B	Reference is very similar to B	Reference is very similar to B	Reference is very similar to B	Reference is very similar to B	Reference is very similar to B	Reference is mostly similar to A	Reference is mostly similar to A	Reference is mostly similar to A	Reference is mostly similar to A	Reference is mostly similar to A	Reference is mostly similar to A						Reference is mostly similar to A	2	34	68					Reference is mostly similar to A	4	187	748
	Reference is very similar to B	Reference is mostly similar to B	Reference is in between A and B	Reference is mostly similar to B	Reference is mostly similar to B	Reference is mostly similar to B	Reference is very similar to A	Reference is mostly similar to A	Reference is mostly similar to A	Reference is mostly similar to A	Reference is mostly similar to A	Reference is mostly similar to A						Reference is in between A and B	3	66	198					Reference is in between A and B	3	135	405
	Reference is very similar to B	Reference is mostly similar to B	Reference is very similar to B	Reference is very similar to B	Reference is very similar to B	Reference is very similar to B	Reference is mostly similar to A	Reference is mostly similar to A	Reference is very similar to A	Reference is very similar to A	Reference is very similar to A	Reference is very similar to A						Reference is mostly similar to B	4	206	824					Reference is mostly similar to B	2	66	132
	Reference is very similar to B	Reference is very similar to B	Reference is mostly similar to B	Reference is very similar to B	Reference is mostly similar to B	Reference is very similar to B	Reference is mostly similar to A	Reference is in between A and B	Reference is mostly similar to A	Reference is mostly similar to A	Reference is mostly similar to A	Reference is mostly similar to A						Reference is very similar to B	5	105	525					Reference is very similar to B	1	9	9
	Reference is very similar to B	Reference is very similar to B	Reference is very similar to B	Reference is very similar to B	Reference is mostly similar to B	Reference is very similar to B	Reference is very similar to A	Reference is mostly similar to A	Reference is very similar to A	Reference is very similar to A	Reference is mostly similar to A	Reference is very similar to A					Body Orientation	Reference is very similar to A	1	7	7				Body Orientation	Reference is very similar to A	5	126	630
	Reference is very similar to B	Reference is very similar to B	Reference is mostly similar to B	Reference is mostly similar to B	Reference is very similar to B	Reference is very similar to B	Reference is mostly similar to A	Reference is mostly similar to A	Reference is in between A and B	Reference is very similar to A	Reference is very similar to A	Reference is mostly similar to A						Reference is mostly similar to A	2	29	58					Reference is mostly similar to A	4	162	648
	Reference is very similar to B	Reference is mostly similar to B	Reference is in between A and B	Reference is mostly similar to B	Reference is in between A and B	Reference is mostly similar to B	Reference is very similar to A	Reference is mostly similar to A	Reference is in between A and B	Reference is mostly similar to B	Reference is mostly similar to A	Reference is very similar to A						Reference is in between A and B	3	135	405					Reference is in between A and B	3	178	534
	Reference is mostly similar to B	Reference is very similar to B	Reference is mostly similar to B	Reference is mostly similar to B	Reference is mostly similar to B	Reference is mostly similar to B	Reference is in between A and B	Reference is in between A and B	Reference is in between A and B	Reference is in between A and B	Reference is in between A and B	Reference is in between A and B						Reference is mostly similar to B	4	150	600					Reference is mostly similar to B	2	51	102
	Reference is mostly similar to B	Reference is very similar to B	Reference is very similar to B	Reference is mostly similar to B	Reference is mostly similar to B	Reference is mostly similar to B	Reference is mostly similar to A	Reference is very similar to A	Reference is mostly similar to A	Reference is mostly similar to A	Reference is mostly similar to A	Reference is mostly similar to A						Reference is very similar to B	5	97	485					Reference is very similar to B	1	11	11
	Reference is very similar to B	Reference is very similar to B	Reference is very similar to B	Reference is in between A and B	Reference is in between A and B	Reference is in between A and B	Reference is mostly similar to A	Reference is very similar to A	Reference is mostly similar to A	Reference is in between A and B	Reference is in between A and B	Reference is in between A and B					Gesture Amplitude	Reference is very similar to A	1	8	8				Gesture Amplitude	Reference is very similar to A	5	98	490
																		Reference is mostly similar to A	2	41	82					Reference is mostly similar to A	4	185	740
	Reference is mostly similar to B	Reference is mostly similar to B	Reference is mostly similar to B	Reference is in between A and B	Reference is in between A and B	Reference is very similar to B	Reference is mostly similar to A	Reference is mostly similar to A	Reference is very similar to A	Reference is mostly similar to A	Reference is in between A and B	Reference is in between A and B						Reference is in between A and B	3	94	282					Reference is in between A and B	3	178	534
	Reference is in between A and B	Reference is mostly similar to B	Reference is mostly similar to A	Reference is mostly similar to B	Reference is in between A and B	Reference is mostly similar to A	Reference is very similar to A	Reference is mostly similar to A	Reference is mostly similar to A	Reference is mostly similar to A	Reference is mostly similar to A	Reference is very similar to A						Reference is mostly similar to B	4	193	772					Reference is mostly similar to B	2	59	118
	Reference is very similar to B	Reference is very similar to B	Reference is very similar to B	Reference is very similar to B	Reference is very similar to B	Reference is very similar to B	Reference is very similar to A	Reference is very similar to A	Reference is very similar to A	Reference is very similar to A	Reference is very similar to A	Reference is very similar to A						Reference is very similar to B	5	82	410					Reference is very similar to B	1	8	8
	Reference is mostly similar to B	Reference is mostly similar to B	Reference is in between A and B	Reference is very similar to B	Reference is mostly similar to B	Reference is mostly similar to B	Reference is mostly similar to A	Reference is mostly similar to A	Reference is very similar to A	Reference is mostly similar to A	Reference is mostly similar to A	Reference is mostly similar to A					Gesture Frequency	Reference is very similar to A	1	5	5				Gesture Frequency	Reference is very similar to A	5	127	635
	Reference is mostly similar to B	Reference is in between A and B	Reference is very similar to B	Reference is mostly similar to B	Reference is in between A and B	Reference is mostly similar to A	Reference is mostly similar to A	Reference is mostly similar to A	Reference is in between A and B	Reference is in between A and B	Reference is in between A and B	Reference is mostly similar to B						Reference is mostly similar to A	2	33	66					Reference is mostly similar to A	4	171	684
	Reference is mostly similar to B	Reference is mostly similar to B	Reference is very similar to B	Reference is mostly similar to B	Reference is mostly similar to B	Reference is mostly similar to B	Reference is mostly similar to A	Reference is mostly similar to A	Reference is very similar to A	Reference is mostly similar to A	Reference is mostly similar to A	Reference is mostly similar to A						Reference is in between A and B	3	105	315					Reference is in between A and B	3	164	492
	Reference is mostly similar to B	Reference is mostly similar to B	Reference is in between A and B	Reference is very similar to B	Reference is mostly similar to B	Reference is mostly similar to B	Reference is mostly similar to A	Reference is mostly similar to A	Reference is in between A and B	Reference is mostly similar to A	Reference is mostly similar to A	Reference is mostly similar to A						Reference is mostly similar to B	4	182	728					Reference is mostly similar to B	2	59	118
	Reference is very similar to B	Reference is mostly similar to B	Reference is very similar to B	Reference is very similar to B	Reference is very similar to B	Reference is very similar to B	Reference is very similar to A	Reference is mostly similar to A	Reference is very similar to A	Reference is mostly similar to A	Reference is mostly similar to A	Reference is mostly similar to A						Reference is very similar to B	5	93	465					Reference is very similar to B	1	7	7
	Reference is mostly similar to B	Reference is mostly similar to A	Reference is mostly similar to B	Reference is mostly similar to A	Reference is mostly similar to A	Reference is mostly similar to B	Reference is mostly similar to A	Reference is mostly similar to A	Reference is mostly similar to A	Reference is mostly similar to A	Reference is mostly similar to A	Reference is mostly similar to A					Gesture Velocity	Reference is very similar to A	1	8	8				Gesture Velocity	Reference is very similar to A	5	110	550
	Reference is very similar to B	Reference is mostly similar to B	Reference is in between A and B	Reference is mostly similar to B	Reference is mostly similar to B	Reference is mostly similar to B	Reference is mostly similar to A	Reference is very similar to A	Reference is in between A and B	Reference is mostly similar to A	Reference is mostly similar to A	Reference is mostly similar to A						Reference is mostly similar to A	2	32	64					Reference is mostly similar to A	4	192	768
	Reference is mostly similar to B	Reference is in between A and B	Reference is very similar to B	Reference is mostly similar to B	Reference is mostly similar to B	Reference is mostly similar to B	Reference is in between A and B	Reference is in between A and B	Reference is in between A and B	Reference is mostly similar to A	Reference is very similar to A	Reference is very similar to A						Reference is in between A and B	3	80	240					Reference is in between A and B	3	152	456
	Reference is in between A and B	Reference is mostly similar to B	Reference is mostly similar to A	Reference is mostly similar to A	Reference is very similar to A	Reference is mostly similar to A	Reference is mostly similar to B	Reference is mostly similar to A	Reference is mostly similar to B	Reference is mostly similar to A	Reference is very similar to A	Reference is mostly similar to A						Reference is mostly similar to B	4	211	844					Reference is mostly similar to B	2	66	132
	Reference is very similar to B	Reference is very similar to B	Reference is very similar to B	Reference is very similar to B	Reference is mostly similar to B	Reference is mostly similar to B	Reference is in between A and B	Reference is very similar to A	Reference is very similar to A	Reference is very similar to A	Reference is mostly similar to A	Reference is mostly similar to A						Reference is very similar to B	5	87	435					Reference is very similar to B	1	8	8
	Reference is very similar to A	Reference is mostly similar to A	Reference is in between A and B	Reference is in between A and B	Reference is in between A and B	Reference is in between A and B	Reference is very similar to A	Reference is very similar to B	Reference is very similar to A	Reference is very similar to A	Reference is very similar to A	Reference is mostly similar to B
	Reference is mostly similar to A	Reference is in between A and B	Reference is mostly similar to A	Reference is in between A and B	Reference is mostly similar to A	Reference is in between A and B	Reference is very similar to B	Reference is mostly similar to B	Reference is very similar to B	Reference is mostly similar to A	Reference is in between A and B	Reference is in between A and B					Metric	Numerical Value	Total Right	Total Left	Total	Mean
	Reference is mostly similar to A	Reference is mostly similar to A	Reference is in between A and B	Reference is in between A and B	Reference is mostly similar to B	Reference is mostly similar to A	Reference is mostly similar to A	Reference is mostly similar to B	Reference is very similar to A	Reference is very similar to A	Reference is very similar to A	Reference is mostly similar to B				All videos	Overall Resemblance	1	13	12	25	3.45238
	Reference is mostly similar to B	Reference is very similar to B	Reference is in between A and B	Reference is in between A and B	Reference is mostly similar to B	Reference is very similar to B	Reference is mostly similar to A	Reference is mostly similar to A	Reference is very similar to A	Reference is mostly similar to A	Reference is mostly similar to A	Reference is mostly similar to A						2	46	94	140
	Reference is in between A and B	Reference is mostly similar to A	Reference is mostly similar to A	Reference is in between A and B	Reference is in between A and B	Reference is mostly similar to B	Reference is mostly similar to A	Reference is mostly similar to A	Reference is in between A and B	Reference is in between A and B	Reference is in between A and B	Reference is in between A and B						3	237	411	648
	Reference is very similar to B	Reference is in between A and B	Reference is in between A and B	Reference is very similar to B	Reference is very similar to B	Reference is very similar to B	Reference is mostly similar to A	Reference is very similar to A	Reference is in between A and B	Reference is in between A and B	Reference is mostly similar to A	Reference is in between A and B						4	744	708	1452
	Reference is mostly similar to B	Reference is very similar to B	Reference is very similar to B	Reference is very similar to B	Reference is very similar to B	Reference is very similar to B	Reference is in between A and B	Reference is in between A and B	Reference is very similar to A	Reference is in between A and B	Reference is very similar to A	Reference is in between A and B						5	585	775	1360
	Reference is very similar to B	Reference is very similar to B	Reference is very similar to B	Reference is very similar to B	Reference is very similar to B	Reference is very similar to B	Reference is mostly similar to A	Reference is mostly similar to A	Reference is mostly similar to A	Reference is mostly similar to A	Reference is mostly similar to A	Reference is mostly similar to A					Arms Gesturing	1	7	9	16	3.40381
	Reference is mostly similar to B	Reference is mostly similar to B	Reference is mostly similar to B	Reference is mostly similar to B	Reference is mostly similar to B	Reference is mostly similar to B	Reference is mostly similar to A	Reference is mostly similar to A	Reference is mostly similar to A	Reference is mostly similar to A	Reference is mostly similar to A	Reference is mostly similar to A						2	68	132	200
	Reference is mostly similar to B	Reference is mostly similar to B	Reference is in between A and B	Reference is mostly similar to B	Reference is in between A and B	Reference is in between A and B	Reference is in between A and B	Reference is mostly similar to A	Reference is in between A and B	Reference is mostly similar to A	Reference is in between A and B	Reference is in between A and B						3	198	408	606
	Reference is mostly similar to B	Reference is mostly similar to B	Reference is mostly similar to B	Reference is mostly similar to B	Reference is mostly similar to B	Reference is very similar to B	Reference is in between A and B	Reference is in between A and B	Reference is in between A and B	Reference is in between A and B	Reference is in between A and B	Reference is in between A and B						4	824	748	1572
	Reference is mostly similar to B	Reference is mostly similar to B	Reference is mostly similar to B	Reference is mostly similar to B	Reference is mostly similar to B	Reference is mostly similar to B	Reference is mostly similar to B	Reference is in between A and B	Reference is mostly similar to B	Reference is in between A and B	Reference is in between A and B	Reference is mostly similar to B						5	525	655	1180
	Reference is mostly similar to B	Reference is mostly similar to B	Reference is mostly similar to B	Reference is mostly similar to B	Reference is mostly similar to B	Reference is mostly similar to B	Reference is in between A and B	Reference is in between A and B	Reference is very similar to B	Reference is in between A and B	Reference is mostly similar to B	Reference is mostly similar to B					Body Orientation	1	7	12	19	3.31524
	Reference is mostly similar to B	Reference is mostly similar to B	Reference is mostly similar to B	Reference is in between A and B	Reference is mostly similar to B	Reference is mostly similar to B	Reference is very similar to A	Reference is mostly similar to A	Reference is mostly similar to A	Reference is mostly similar to A	Reference is mostly similar to A	Reference is mostly similar to A						2	58	102	160
	Reference is very similar to B	Reference is very similar to B	Reference is very similar to B	Reference is very similar to B	Reference is very similar to B	Reference is mostly similar to B	Reference is very similar to A	Reference is very similar to A	Reference is very similar to A	Reference is very similar to A	Reference is very similar to A	Reference is very similar to A						3	405	534	939
	Reference is in between A and B	Reference is in between A and B	Reference is in between A and B	Reference is in between A and B	Reference is in between A and B	Reference is in between A and B	Reference is in between A and B	Reference is in between A and B	Reference is in between A and B	Reference is in between A and B	Reference is in between A and B	Reference is in between A and B						4	600	648	1248
	Reference is very similar to B	Reference is mostly similar to B	Reference is mostly similar to B	Reference is very similar to B	Reference is very similar to B	Reference is mostly similar to B	Reference is mostly similar to A	Reference is mostly similar to A	Reference is in between A and B	Reference is in between A and B	Reference is mostly similar to A	Reference is mostly similar to A						5	485	630	1115
	Reference is mostly similar to B	Reference is mostly similar to B	Reference is in between A and B	Reference is mostly similar to B	Reference is mostly similar to B	Reference is mostly similar to B	Reference is in between A and B	Reference is in between A and B	Reference is in between A and B	Reference is in between A and B	Reference is in between A and B	Reference is in between A and B					Gesture Amplitude	1	8	8	16	3.28381
	Reference is mostly similar to B	Reference is in between A and B	Reference is mostly similar to B	Reference is in between A and B	Reference is in between A and B	Reference is mostly similar to A	Reference is in between A and B	Reference is in between A and B	Reference is mostly similar to A	Reference is mostly similar to B	Reference is in between A and B	Reference is mostly similar to A						2	82	118	200
	Reference is mostly similar to B	Reference is very similar to B	Reference is in between A and B	Reference is mostly similar to B	Reference is very similar to B	Reference is mostly similar to B	Reference is in between A and B	Reference is in between A and B	Reference is in between A and B	Reference is mostly similar to A	Reference is mostly similar to A	Reference is in between A and B						3	282	534	816
	Reference is mostly similar to B	Reference is mostly similar to B	Reference is mostly similar to B	Reference is mostly similar to B	Reference is mostly similar to B	Reference is mostly similar to B	Reference is mostly similar to A	Reference is mostly similar to A	Reference is mostly similar to A	Reference is mostly similar to A	Reference is mostly similar to A	Reference is mostly similar to A						4	772	744	1516
	Reference is in between A and B	Reference is mostly similar to B	Reference is in between A and B	Reference is in between A and B	Reference is in between A and B	Reference is in between A and B	Reference is mostly similar to A	Reference is mostly similar to A	Reference is in between A and B	Reference is mostly similar to A	Reference is mostly similar to A	Reference is in between A and B						5	410	490	900
							Reference is in between A and B	Reference is in between A and B	Reference is in between A and B	Reference is in between A and B	Reference is in between A and B	Reference is in between A and B					Gesture Frequency	1	5	7	12	3.34952
	Reference is mostly similar to B	Reference is mostly similar to B	Reference is mostly similar to B	Reference is mostly similar to B	Reference is mostly similar to B	Reference is mostly similar to B	Reference is mostly similar to A	Reference is in between A and B	Reference is in between A and B	Reference is in between A and B	Reference is in between A and B	Reference is mostly similar to B						2	66	120	186
	Reference is mostly similar to B	Reference is very similar to B	Reference is mostly similar to B	Reference is in between A and B	Reference is mostly similar to B	Reference is mostly similar to B	Reference is mostly similar to A	Reference is in between A and B	Reference is mostly similar to A	Reference is mostly similar to A	Reference is mostly similar to A	Reference is mostly similar to A						3	315	492	807
	Reference is very similar to B	Reference is very similar to B	Reference is very similar to B	Reference is very similar to B	Reference is very similar to B	Reference is very similar to B	Reference is mostly similar to A	Reference is mostly similar to A	Reference is very similar to A	Reference is very similar to A	Reference is very similar to A	Reference is very similar to A						4	728	684	1412
	Reference is mostly similar to B	Reference is mostly similar to B	Reference is mostly similar to B	Reference is mostly similar to B	Reference is mostly similar to B	Reference is mostly similar to B	Reference is in between A and B	Reference is in between A and B	Reference is in between A and B	Reference is in between A and B	Reference is in between A and B	Reference is in between A and B						5	465	635	1100
	Reference is mostly similar to B	Reference is mostly similar to B	Reference is mostly similar to B	Reference is mostly similar to A	Reference is mostly similar to B	Reference is mostly similar to B	Reference is in between A and B	Reference is mostly similar to B	Reference is mostly similar to A	Reference is in between A and B	Reference is in between A and B	Reference is in between A and B					Gesture Velocity	1	8	8	16	3.34095
	Reference is mostly similar to B	Reference is mostly similar to B	Reference is mostly similar to B	Reference is mostly similar to B	Reference is mostly similar to B	Reference is mostly similar to B	Reference is mostly similar to A	Reference is very similar to A	Reference is very similar to A	Reference is mostly similar to A	Reference is very similar to A	Reference is mostly similar to A						2	64	132	196
	Reference is very similar to B	Reference is mostly similar to B	Reference is very similar to B	Reference is in between A and B	Reference is in between A and B	Reference is in between A and B	Reference is mostly similar to A	Reference is mostly similar to A	Reference is mostly similar to A	Reference is in between A and B	Reference is in between A and B	Reference is mostly similar to A						3	240	459	699
	Reference is mostly similar to B	Reference is mostly similar to B	Reference is mostly similar to B	Reference is mostly similar to B	Reference is mostly similar to B	Reference is mostly similar to B	Reference is mostly similar to A	Reference is mostly similar to A	Reference is mostly similar to A	Reference is mostly similar to A	Reference is mostly similar to A	Reference is mostly similar to A						4	844	768	1612
	Reference is mostly similar to B	Reference is mostly similar to B	Reference is mostly similar to B	Reference is mostly similar to B	Reference is mostly similar to B	Reference is mostly similar to B	Reference is in between A and B	Reference is in between A and B	Reference is in between A and B	Reference is in between A and B	Reference is in between A and B	Reference is in between A and B						5	435	550	985
	Reference is mostly similar to B	Reference is in between A and B	Reference is in between A and B	Reference is mostly similar to B	Reference is mostly similar to B	Reference is mostly similar to B	Reference is mostly similar to A	Reference is in between A and B	Reference is in between A and B	Reference is mostly similar to A	Reference is in between A and B	Reference is very similar to A
	Reference is mostly similar to B	Reference is mostly similar to B	Reference is very similar to B	Reference is in between A and B	Reference is in between A and B	Reference is in between A and B	Reference is mostly similar to A	Reference is mostly similar to A	Reference is very similar to A	Reference is mostly similar to A	Reference is in between A and B	Reference is mostly similar to A
	Reference is mostly similar to A	Reference is very similar to A	Reference is mostly similar to A	Reference is very similar to A	Reference is mostly similar to A	Reference is very similar to A	Reference is very similar to A	Reference is in between A and B	Reference is very similar to A	Reference is in between A and B	Reference is very similar to A	Reference is in between A and B
	Reference is in between A and B	Reference is mostly similar to B	Reference is in between A and B	Reference is mostly similar to B	Reference is mostly similar to B	Reference is mostly similar to B	Reference is in between A and B	Reference is in between A and B	Reference is in between A and B	Reference is in between A and B	Reference is in between A and B	Reference is in between A and B
	Reference is in between A and B	Reference is in between A and B	Reference is mostly similar to A	Reference is in between A and B	Reference is in between A and B	Reference is in between A and B	Reference is very similar to A	Reference is very similar to A	Reference is very similar to A	Reference is very similar to A	Reference is very similar to A	Reference is very similar to A
	Reference is very similar to B	Reference is very similar to B	Reference is mostly similar to B	Reference is very similar to B	Reference is in between A and B	Reference is very similar to B	Reference is in between A and B	Reference is very similar to B	Reference is in between A and B	Reference is mostly similar to B	Reference is in between A and B	Reference is in between A and B
	Reference is very similar to B	Reference is mostly similar to B	Reference is very similar to A	Reference is mostly similar to B	Reference is very similar to B	Reference is very similar to B	Reference is very similar to A	Reference is very similar to A	Reference is mostly similar to A	Reference is mostly similar to A	Reference is in between A and B	Reference is in between A and B
	Reference is mostly similar to B	Reference is mostly similar to B	Reference is mostly similar to B	Reference is very similar to B	Reference is very similar to B	Reference is in between A and B	Reference is mostly similar to A	Reference is very similar to A	Reference is in between A and B	Reference is mostly similar to A	Reference is very similar to A	Reference is very similar to A
	Reference is mostly similar to B	Reference is mostly similar to B	Reference is mostly similar to B	Reference is mostly similar to B	Reference is in between A and B	Reference is mostly similar to B	Reference is mostly similar to A	Reference is mostly similar to A	Reference is mostly similar to A	Reference is mostly similar to A	Reference is mostly similar to A	Reference is mostly similar to A
	Reference is very similar to B	Reference is mostly similar to B	Reference is in between A and B	Reference is in between A and B	Reference is mostly similar to B	Reference is in between A and B	Reference is mostly similar to A	Reference is mostly similar to A	Reference is in between A and B	Reference is in between A and B	Reference is in between A and B	Reference is in between A and B
	Reference is in between A and B	Reference is mostly similar to B	Reference is mostly similar to A	Reference is mostly similar to B	Reference is in between A and B	Reference is in between A and B	Reference is mostly similar to A	Reference is in between A and B	Reference is very similar to A	Reference is in between A and B	Reference is in between A and B	Reference is in between A and B
	Reference is very similar to B	Reference is very similar to B	Reference is very similar to B	Reference is very similar to B	Reference is very similar to B	Reference is very similar to B	Reference is mostly similar to B	Reference is mostly similar to B	Reference is mostly similar to B	Reference is mostly similar to B	Reference is mostly similar to B	Reference is mostly similar to B
	Reference is very similar to B	Reference is mostly similar to B	Reference is mostly similar to B	Reference is mostly similar to B	Reference is mostly similar to B	Reference is mostly similar to B	Reference is very similar to B	Reference is very similar to B	Reference is very similar to B	Reference is mostly similar to B	Reference is mostly similar to B	Reference is mostly similar to B
	Reference is mostly similar to B	Reference is mostly similar to B	Reference is mostly similar to B	Reference is mostly similar to B	Reference is mostly similar to B	Reference is mostly similar to B	Reference is mostly similar to B	Reference is in between A and B	Reference is mostly similar to B	Reference is mostly similar to B	Reference is mostly similar to B	Reference is mostly similar to B
	Reference is very similar to B	Reference is very similar to B	Reference is mostly similar to B	Reference is mostly similar to B	Reference is very similar to B	Reference is very similar to B	Reference is mostly similar to B	Reference is mostly similar to B	Reference is mostly similar to B	Reference is in between A and B	Reference is very similar to A	Reference is very similar to A
	Reference is mostly similar to B	Reference is mostly similar to B	Reference is mostly similar to B	Reference is in between A and B	Reference is in between A and B	Reference is mostly similar to B	Reference is mostly similar to B	Reference is in between A and B	Reference is mostly similar to B	Reference is in between A and B	Reference is mostly similar to B	Reference is mostly similar to B
	Reference is very similar to B	Reference is very similar to B	Reference is very similar to B	Reference is very similar to B	Reference is very similar to B	Reference is very similar to B	Reference is very similar to B	Reference is very similar to B	Reference is in between A and B	Reference is very similar to B	Reference is very similar to B	Reference is very similar to B
	Reference is mostly similar to B	Reference is mostly similar to B	Reference is mostly similar to B	Reference is mostly similar to A	Reference is in between A and B	Reference is mostly similar to B	Reference is in between A and B	Reference is in between A and B	Reference is mostly similar to A	Reference is in between A and B	Reference is mostly similar to A	Reference is mostly similar to A
	Reference is very similar to B	Reference is very similar to B	Reference is very similar to B	Reference is mostly similar to B	Reference is very similar to B	Reference is very similar to B	Reference is in between A and B	Reference is in between A and B	Reference is mostly similar to A	Reference is mostly similar to B	Reference is mostly similar to A	Reference is mostly similar to A
	Reference is very similar to B	Reference is very similar to B	Reference is very similar to B	Reference is very similar to B	Reference is very similar to B	Reference is very similar to B	Reference is mostly similar to B	Reference is mostly similar to B	Reference is mostly similar to B	Reference is mostly similar to B	Reference is mostly similar to B	Reference is mostly similar to B
	Reference is very similar to B	Reference is very similar to B	Reference is mostly similar to B	Reference is very similar to B	Reference is mostly similar to B	Reference is very similar to B	Reference is mostly similar to B	Reference is in between A and B	Reference is in between A and B	Reference is mostly similar to B	Reference is mostly similar to B	Reference is in between A and B
	Reference is very similar to B	Reference is very similar to B	Reference is very similar to B	Reference is very similar to B	Reference is very similar to B	Reference is very similar to B	Reference is in between A and B	Reference is mostly similar to B	Reference is mostly similar to A	Reference is in between A and B	Reference is in between A and B	Reference is in between A and B
	Reference is very similar to B	Reference is very similar to B	Reference is in between A and B	Reference is mostly similar to B	Reference is mostly similar to B	Reference is mostly similar to B	Reference is very similar to B	Reference is mostly similar to B	Reference is mostly similar to B	Reference is mostly similar to A	Reference is very similar to A	Reference is mostly similar to B
	Reference is very similar to B	Reference is mostly similar to B	Reference is in between A and B	Reference is mostly similar to B	Reference is mostly similar to B	Reference is mostly similar to B	Reference is mostly similar to B	Reference is mostly similar to B	Reference is in between A and B	Reference is mostly similar to B	Reference is mostly similar to B	Reference is mostly similar to B
	Reference is mostly similar to B	Reference is mostly similar to B	Reference is very similar to B	Reference is mostly similar to B	Reference is mostly similar to B	Reference is mostly similar to B	Reference is mostly similar to B	Reference is mostly similar to B	Reference is mostly similar to B	Reference is mostly similar to B	Reference is mostly similar to B	Reference is mostly similar to B
	Reference is mostly similar to B	Reference is very similar to B	Reference is mostly similar to B	Reference is mostly similar to B	Reference is very similar to B	Reference is mostly similar to B	Reference is in between A and B	Reference is mostly similar to B	Reference is in between A and B	Reference is in between A and B	Reference is in between A and B	Reference is in between A and B
							Reference is mostly similar to B	Reference is mostly similar to B	Reference is mostly similar to B	Reference is mostly similar to B	Reference is mostly similar to B	Reference is mostly similar to B
	Reference is very similar to B	Reference is very similar to B	Reference is very similar to B	Reference is very similar to B	Reference is very similar to B	Reference is very similar to B	Reference is in between A and B	Reference is in between A and B	Reference is in between A and B	Reference is in between A and B	Reference is in between A and B	Reference is in between A and B
	Reference is mostly similar to B	Reference is mostly similar to B	Reference is in between A and B	Reference is in between A and B	Reference is in between A and B	Reference is mostly similar to B	Reference is mostly similar to B	Reference is mostly similar to B	Reference is mostly similar to B	Reference is mostly similar to B	Reference is mostly similar to B	Reference is mostly similar to B
	Reference is very similar to B	Reference is very similar to B	Reference is very similar to B	Reference is very similar to B	Reference is very similar to B	Reference is very similar to B	Reference is mostly similar to B	Reference is mostly similar to B	Reference is very similar to B	Reference is mostly similar to B	Reference is mostly similar to B	Reference is mostly similar to B
	Reference is mostly similar to B	Reference is mostly similar to B	Reference is mostly similar to B	Reference is mostly similar to B	Reference is mostly similar to B	Reference is mostly similar to B	Reference is in between A and B	Reference is in between A and B	Reference is mostly similar to A	Reference is mostly similar to A	Reference is mostly similar to A	Reference is mostly similar to A
	Reference is mostly similar to B	Reference is very similar to B	Reference is very similar to B	Reference is very similar to B	Reference is very similar to B	Reference is mostly similar to B	Reference is in between A and B	Reference is in between A and B	Reference is mostly similar to A	Reference is in between A and B	Reference is in between A and B	Reference is in between A and B
	Reference is very similar to B	Reference is very similar to B	Reference is very similar to B	Reference is mostly similar to B	Reference is very similar to B	Reference is mostly similar to B	Reference is mostly similar to A	Reference is very similar to A	Reference is mostly similar to A	Reference is mostly similar to A	Reference is very similar to A	Reference is mostly similar to A
	Reference is mostly similar to B	Reference is in between A and B	Reference is very similar to B	Reference is mostly similar to B	Reference is in between A and B	Reference is mostly similar to B	Reference is mostly similar to B	Reference is mostly similar to B	Reference is in between A and B	Reference is in between A and B	Reference is mostly similar to A	Reference is mostly similar to A
	Reference is mostly similar to B	Reference is mostly similar to B	Reference is mostly similar to B	Reference is mostly similar to B	Reference is mostly similar to B	Reference is mostly similar to B	Reference is mostly similar to B	Reference is mostly similar to B	Reference is mostly similar to B	Reference is mostly similar to B	Reference is mostly similar to B	Reference is mostly similar to B
	Reference is very similar to B	Reference is very similar to B	Reference is very similar to B	Reference is very similar to B	Reference is very similar to B	Reference is very similar to B	Reference is mostly similar to B	Reference is mostly similar to B	Reference is mostly similar to B	Reference is mostly similar to B	Reference is mostly similar to B	Reference is mostly similar to B
	Reference is mostly similar to B	Reference is mostly similar to B	Reference is in between A and B	Reference is mostly similar to B	Reference is mostly similar to B	Reference is in between A and B	Reference is mostly similar to A	Reference is very similar to A	Reference is in between A and B	Reference is mostly similar to A	Reference is very similar to A	Reference is very similar to A
	Reference is very similar to B	Reference is very similar to B	Reference is very similar to B	Reference is mostly similar to B	Reference is in between A and B	Reference is in between A and B	Reference is in between A and B	Reference is in between A and B	Reference is mostly similar to A	Reference is very similar to B	Reference is very similar to B	Reference is mostly similar to B
	Reference is mostly similar to B	Reference is mostly similar to A	Reference is mostly similar to A	Reference is very similar to A	Reference is very similar to A	Reference is mostly similar to A	Reference is mostly similar to B	Reference is in between A and B	Reference is mostly similar to A	Reference is in between A and B	Reference is mostly similar to B	Reference is mostly similar to A
	Reference is in between A and B	Reference is mostly similar to B	Reference is in between A and B	Reference is mostly similar to B	Reference is mostly similar to B	Reference is mostly similar to B	Reference is in between A and B	Reference is very similar to B	Reference is very similar to B	Reference is very similar to B	Reference is very similar to B	Reference is very similar to B
	Reference is mostly similar to A	Reference is mostly similar to A	Reference is mostly similar to A	Reference is mostly similar to B	Reference is mostly similar to B	Reference is mostly similar to B	Reference is in between A and B	Reference is in between A and B	Reference is in between A and B	Reference is in between A and B	Reference is in between A and B	Reference is in between A and B
	Reference is very similar to B	Reference is mostly similar to B	Reference is mostly similar to B	Reference is very similar to B	Reference is mostly similar to B	Reference is mostly similar to B	Reference is in between A and B	Reference is mostly similar to A	Reference is mostly similar to B	Reference is in between A and B	Reference is very similar to B	Reference is in between A and B
	Reference is very similar to B	Reference is very similar to B	Reference is very similar to B	Reference is mostly similar to B	Reference is mostly similar to B	Reference is in between A and B	Reference is mostly similar to B	Reference is mostly similar to B	Reference is in between A and B	Reference is in between A and B	Reference is in between A and B	Reference is in between A and B
	Reference is mostly similar to B	Reference is very similar to B	Reference is mostly similar to B	Reference is very similar to B	Reference is very similar to B	Reference is mostly similar to B	Reference is in between A and B	Reference is in between A and B	Reference is mostly similar to A	Reference is in between A and B	Reference is mostly similar to B	Reference is mostly similar to A
	Reference is very similar to B	Reference is very similar to B	Reference is very similar to B	Reference is very similar to B	Reference is very similar to B	Reference is very similar to B	Reference is mostly similar to B	Reference is mostly similar to B	Reference is mostly similar to B	Reference is mostly similar to B	Reference is mostly similar to B	Reference is mostly similar to B
	Reference is very similar to B	Reference is mostly similar to B	Reference is in between A and B	Reference is mostly similar to B	Reference is mostly similar to B	Reference is in between A and B	Reference is in between A and B	Reference is mostly similar to B	Reference is in between A and B	Reference is in between A and B	Reference is mostly similar to B	Reference is in between A and B
	Reference is mostly similar to B	Reference is mostly similar to B	Reference is very similar to B	Reference is very similar to B	Reference is very similar to B	Reference is very similar to B	Reference is in between A and B	Reference is mostly similar to B	Reference is mostly similar to A	Reference is mostly similar to B	Reference is mostly similar to B	Reference is mostly similar to B
	Reference is very similar to B	Reference is very similar to B	Reference is very similar to B	Reference is very similar to B	Reference is very similar to B	Reference is very similar to B	Reference is mostly similar to B	Reference is mostly similar to B	Reference is mostly similar to B	Reference is very similar to B	Reference is mostly similar to B	Reference is mostly similar to B
	Reference is mostly similar to B	Reference is mostly similar to B	Reference is mostly similar to B	Reference is mostly similar to B	Reference is mostly similar to B	Reference is mostly similar to B	Reference is in between A and B	Reference is mostly similar to A	Reference is mostly similar to A	Reference is mostly similar to A	Reference is in between A and B	Reference is in between A and B
	Reference is in between A and B	Reference is mostly similar to B	Reference is in between A and B	Reference is mostly similar to B	Reference is in between A and B	Reference is in between A and B	Reference is mostly similar to A	Reference is mostly similar to A	Reference is in between A and B	Reference is mostly similar to A	Reference is mostly similar to A	Reference is mostly similar to A
	Reference is mostly similar to B	Reference is mostly similar to B	Reference is mostly similar to B	Reference is in between A and B	Reference is mostly similar to B	Reference is mostly similar to B	Reference is mostly similar to A	Reference is mostly similar to A	Reference is mostly similar to A	Reference is mostly similar to A	Reference is in between A and B	Reference is in between A and B
	Reference is in between A and B	Reference is in between A and B	Reference is in between A and B	Reference is in between A and B	Reference is in between A and B	Reference is in between A and B	Reference is mostly similar to A	Reference is mostly similar to A	Reference is mostly similar to A	Reference is in between A and B	Reference is mostly similar to A	Reference is mostly similar to A
	Reference is mostly similar to B	Reference is mostly similar to B	Reference is in between A and B	Reference is mostly similar to B	Reference is mostly similar to B	Reference is mostly similar to B	Reference is in between A and B	Reference is in between A and B	Reference is in between A and B	Reference is in between A and B	Reference is in between A and B	Reference is in between A and B
	Reference is mostly similar to B	Reference is in between A and B	Reference is mostly similar to B	Reference is in between A and B	Reference is in between A and B	Reference is mostly similar to B	Reference is mostly similar to A	Reference is mostly similar to A	Reference is mostly similar to A	Reference is mostly similar to A	Reference is mostly similar to A	Reference is mostly similar to A
	Reference is very similar to B	Reference is very similar to B	Reference is very similar to B	Reference is mostly similar to B	Reference is very similar to B	Reference is mostly similar to B	Reference is mostly similar to A	Reference is mostly similar to A	Reference is very similar to A	Reference is mostly similar to A	Reference is mostly similar to A	Reference is mostly similar to A
	Reference is in between A and B	Reference is in between A and B	Reference is in between A and B	Reference is in between A and B	Reference is in between A and B	Reference is in between A and B	Reference is mostly similar to A	Reference is mostly similar to A	Reference is in between A and B	Reference is mostly similar to A	Reference is mostly similar to A	Reference is mostly similar to A
	Reference is very similar to B	Reference is mostly similar to B	Reference is very similar to B	Reference is mostly similar to B	Reference is very similar to B	Reference is mostly similar to B	Reference is in between A and B	Reference is in between A and B	Reference is mostly similar to A	Reference is in between A and B	Reference is mostly similar to A	Reference is mostly similar to A
	Reference is mostly similar to B	Reference is mostly similar to B	Reference is mostly similar to B	Reference is mostly similar to B	Reference is mostly similar to B	Reference is mostly similar to B	Reference is in between A and B	Reference is mostly similar to A	Reference is mostly similar to B	Reference is mostly similar to A	Reference is in between A and B	Reference is mostly similar to A
	Reference is in between A and B	Reference is in between A and B	Reference is mostly similar to B	Reference is mostly similar to B	Reference is mostly similar to B	Reference is very similar to B	Reference is mostly similar to A	Reference is mostly similar to A	Reference is mostly similar to B	Reference is mostly similar to A	Reference is mostly similar to A	Reference is very similar to A
	Reference is mostly similar to B	Reference is very similar to B	Reference is in between A and B	Reference is mostly similar to B	Reference is mostly similar to B	Reference is mostly similar to B	Reference is mostly similar to A	Reference is mostly similar to A	Reference is mostly similar to A	Reference is mostly similar to A	Reference is in between A and B	Reference is mostly similar to B
	Reference is mostly similar to B	Reference is in between A and B	Reference is in between A and B	Reference is in between A and B	Reference is in between A and B	Reference is in between A and B	Reference is in between A and B	Reference is mostly similar to B	Reference is in between A and B	Reference is mostly similar to B	Reference is mostly similar to B	Reference is in between A and B
	Reference is in between A and B	Reference is in between A and B	Reference is in between A and B	Reference is in between A and B	Reference is in between A and B	Reference is in between A and B	Reference is in between A and B	Reference is mostly similar to B	Reference is in between A and B	Reference is mostly similar to A	Reference is mostly similar to B	Reference is mostly similar to B
							Reference is mostly similar to A	Reference is mostly similar to A	Reference is in between A and B	Reference is very similar to A	Reference is in between A and B	Reference is mostly similar to A
	Reference is very similar to B	Reference is very similar to B	Reference is very similar to B	Reference is very similar to B	Reference is very similar to B	Reference is very similar to B	Reference is mostly similar to B	Reference is mostly similar to B	Reference is in between A and B	Reference is in between A and B	Reference is mostly similar to B	Reference is mostly similar to B
	Reference is in between A and B	Reference is in between A and B	Reference is in between A and B	Reference is mostly similar to B	Reference is mostly similar to B	Reference is mostly similar to B	Reference is mostly similar to A	Reference is mostly similar to A	Reference is very similar to A	Reference is mostly similar to A	Reference is mostly similar to A	Reference is mostly similar to A
	Reference is mostly similar to B	Reference is mostly similar to B	Reference is mostly similar to B	Reference is mostly similar to B	Reference is mostly similar to B	Reference is mostly similar to B	Reference is mostly similar to A	Reference is very similar to A	Reference is in between A and B	Reference is in between A and B	Reference is in between A and B	Reference is mostly similar to A
	Reference is mostly similar to B	Reference is mostly similar to B	Reference is mostly similar to A	Reference is mostly similar to B	Reference is mostly similar to B	Reference is mostly similar to B	Reference is very similar to B	Reference is very similar to B	Reference is in between A and B	Reference is mostly similar to B	Reference is in between A and B	Reference is in between A and B
	Reference is in between A and B	Reference is in between A and B	Reference is in between A and B	Reference is mostly similar to A	Reference is mostly similar to A	Reference is in between A and B	Reference is very similar to A	Reference is very similar to A	Reference is mostly similar to B	Reference is mostly similar to A	Reference is very similar to A	Reference is in between A and B
	Reference is mostly similar to B	Reference is very similar to B	Reference is very similar to B	Reference is mostly similar to B	Reference is very similar to B	Reference is mostly similar to B	Reference is in between A and B	Reference is in between A and B	Reference is mostly similar to A	Reference is in between A and B	Reference is mostly similar to A	Reference is in between A and B
	Reference is in between A and B	Reference is in between A and B	Reference is mostly similar to B	Reference is in between A and B	Reference is in between A and B	Reference is in between A and B	Reference is in between A and B	Reference is in between A and B	Reference is very similar to A	Reference is mostly similar to B	Reference is mostly similar to B	Reference is mostly similar to B
	Reference is in between A and B	Reference is in between A and B	Reference is in between A and B	Reference is in between A and B	Reference is in between A and B	Reference is in between A and B	Reference is mostly similar to A	Reference is mostly similar to A	Reference is very similar to A	Reference is in between A and B	Reference is mostly similar to A	Reference is mostly similar to B
	Reference is mostly similar to B	Reference is mostly similar to B	Reference is mostly similar to B	Reference is mostly similar to B	Reference is mostly similar to B	Reference is mostly similar to B	Reference is very similar to A	Reference is mostly similar to A	Reference is in between A and B	Reference is mostly similar to A	Reference is very similar to A	Reference is in between A and B
	Reference is in between A and B	Reference is in between A and B	Reference is in between A and B	Reference is mostly similar to B	Reference is mostly similar to B	Reference is very similar to B	Reference is mostly similar to A	Reference is in between A and B	Reference is mostly similar to B	Reference is in between A and B	Reference is mostly similar to A	Reference is in between A and B
	Reference is in between A and B	Reference is mostly similar to B	Reference is very similar to B	Reference is in between A and B	Reference is in between A and B	Reference is in between A and B	Reference is very similar to A	Reference is mostly similar to A	Reference is in between A and B	Reference is mostly similar to A	Reference is very similar to A	Reference is in between A and B
	Reference is in between A and B	Reference is mostly similar to A	Reference is very similar to A	Reference is mostly similar to A	Reference is very similar to A	Reference is very similar to A	Reference is very similar to A	Reference is very similar to A	Reference is very similar to A	Reference is very similar to A	Reference is very similar to A	Reference is very similar to A
	Reference is in between A and B	Reference is mostly similar to B	Reference is mostly similar to B	Reference is mostly similar to B	Reference is mostly similar to B	Reference is mostly similar to B	Reference is very similar to A	Reference is very similar to A	Reference is in between A and B	Reference is mostly similar to A	Reference is mostly similar to A	Reference is mostly similar to A
	Reference is mostly similar to B	Reference is mostly similar to B	Reference is mostly similar to B	Reference is mostly similar to B	Reference is in between A and B	Reference is mostly similar to B	Reference is very similar to A	Reference is mostly similar to A	Reference is mostly similar to A	Reference is very similar to A	Reference is mostly similar to A	Reference is in between A and B
	Reference is mostly similar to B	Reference is mostly similar to B	Reference is in between A and B	Reference is very similar to B	Reference is in between A and B	Reference is mostly similar to B	Reference is very similar to A	Reference is very similar to A	Reference is very similar to A	Reference is mostly similar to A	Reference is very similar to A	Reference is very similar to A
	Reference is in between A and B	Reference is in between A and B	Reference is mostly similar to B	Reference is mostly similar to B	Reference is mostly similar to B	Reference is mostly similar to A	Reference is mostly similar to A	Reference is mostly similar to A	Reference is mostly similar to A	Reference is mostly similar to B	Reference is in between A and B	Reference is mostly similar to A
	Reference is in between A and B	Reference is mostly similar to B	Reference is mostly similar to B	Reference is mostly similar to A	Reference is mostly similar to A	Reference is mostly similar to A	Reference is very similar to A	Reference is mostly similar to B	Reference is mostly similar to B	Reference is in between A and B	Reference is mostly similar to B	Reference is mostly similar to B
	Reference is in between A and B	Reference is in between A and B	Reference is in between A and B	Reference is in between A and B	Reference is in between A and B	Reference is in between A and B	Reference is very similar to A	Reference is very similar to A	Reference is very similar to A	Reference is very similar to A	Reference is very similar to A	Reference is very similar to A
	Reference is mostly similar to B	Reference is mostly similar to B	Reference is in between A and B	Reference is mostly similar to B	Reference is in between A and B	Reference is mostly similar to B	Reference is in between A and B	Reference is mostly similar to A	Reference is mostly similar to B	Reference is in between A and B	Reference is in between A and B	Reference is in between A and B
	Reference is in between A and B	Reference is mostly similar to B	Reference is in between A and B	Reference is in between A and B	Reference is mostly similar to B	Reference is very similar to B	Reference is very similar to A	Reference is very similar to A	Reference is very similar to A	Reference is mostly similar to A	Reference is very similar to A	Reference is very similar to A
	Reference is in between A and B	Reference is mostly similar to B	Reference is mostly similar to B	Reference is in between A and B	Reference is in between A and B	Reference is in between A and B	Reference is very similar to A	Reference is very similar to A	Reference is very similar to A	Reference is very similar to A	Reference is very similar to A	Reference is very similar to A
	Reference is very similar to B	Reference is mostly similar to B	Reference is mostly similar to B	Reference is mostly similar to B	Reference is mostly similar to B	Reference is mostly similar to B	Reference is very similar to A	Reference is very similar to A	Reference is very similar to A	Reference is very similar to A	Reference is very similar to A	Reference is very similar to A
	Reference is in between A and B	Reference is mostly similar to B	Reference is mostly similar to B	Reference is mostly similar to B	Reference is mostly similar to B	Reference is mostly similar to B	Reference is very similar to A	Reference is very similar to A	Reference is very similar to A	Reference is very similar to A	Reference is very similar to A	Reference is very similar to A
							Reference is very similar to A	Reference is very similar to A	Reference is in between A and B	Reference is very similar to A	Reference is very similar to A	Reference is very similar to A
	Reference is very similar to B	Reference is very similar to B	Reference is very similar to B	Reference is very similar to B	Reference is mostly similar to B	Reference is mostly similar to B	Reference is very similar to A	Reference is very similar to A	Reference is very similar to A	Reference is very similar to A	Reference is very similar to A	Reference is very similar to A
	Reference is very similar to B	Reference is mostly similar to B	Reference is very similar to B	Reference is mostly similar to B	Reference is very similar to B	Reference is mostly similar to B	Reference is very similar to A	Reference is very similar to A	Reference is very similar to A	Reference is very similar to A	Reference is very similar to A	Reference is very similar to A
	Reference is in between A and B	Reference is mostly similar to B	Reference is in between A and B	Reference is mostly similar to B	Reference is in between A and B	Reference is in between A and B	Reference is very similar to A	Reference is mostly similar to A	Reference is very similar to A	Reference is very similar to A	Reference is mostly similar to A	Reference is very similar to A
	Reference is very similar to B	Reference is very similar to B	Reference is very similar to B	Reference is very similar to B	Reference is very similar to B	Reference is very similar to B	Reference is very similar to A	Reference is very similar to A	Reference is very similar to A	Reference is very similar to A	Reference is very similar to A	Reference is very similar to A
	Reference is very similar to B	Reference is very similar to B	Reference is very similar to B	Reference is very similar to B	Reference is very similar to B	Reference is very similar to B	Reference is very similar to A	Reference is very similar to A	Reference is very similar to A	Reference is mostly similar to A	Reference is mostly similar to A	Reference is in between A and B
	Reference is very similar to B	Reference is very similar to B	Reference is mostly similar to B	Reference is mostly similar to B	Reference is mostly similar to B	Reference is very similar to B	Reference is very similar to A	Reference is very similar to A	Reference is very similar to A	Reference is very similar to A	Reference is mostly similar to A	Reference is very similar to A
	Reference is mostly similar to B	Reference is mostly similar to B	Reference is very similar to B	Reference is mostly similar to B	Reference is mostly similar to B	Reference is mostly similar to B	Reference is very similar to A	Reference is mostly similar to A	Reference is mostly similar to A	Reference is mostly similar to A	Reference is mostly similar to A	Reference is mostly similar to A
	Reference is very similar to B	Reference is very similar to B	Reference is very similar to B	Reference is mostly similar to B	Reference is very similar to B	Reference is mostly similar to B	Reference is mostly similar to B	Reference is mostly similar to B	Reference is mostly similar to B	Reference is mostly similar to B	Reference is mostly similar to A	Reference is mostly similar to B
	Reference is mostly similar to B	Reference is very similar to B	Reference is in between A and B	Reference is mostly similar to B	Reference is mostly similar to B	Reference is mostly similar to B	Reference is in between A and B	Reference is in between A and B	Reference is in between A and B	Reference is mostly similar to A	Reference is in between A and B	Reference is in between A and B
	Reference is very similar to B	Reference is very similar to B	Reference is mostly similar to B	Reference is mostly similar to B	Reference is mostly similar to B	Reference is mostly similar to B	Reference is very similar to A	Reference is very similar to A	Reference is in between A and B	Reference is mostly similar to A	Reference is very similar to A	Reference is mostly similar to A
	Reference is mostly similar to B	Reference is mostly similar to B	Reference is mostly similar to B	Reference is mostly similar to B	Reference is in between A and B	Reference is mostly similar to B	Reference is very similar to A	Reference is very similar to A	Reference is mostly similar to A	Reference is mostly similar to A	Reference is in between A and B	Reference is mostly similar to A
							Reference is very similar to A	Reference is very similar to A	Reference is very similar to A	Reference is very similar to A	Reference is very similar to A	Reference is very similar to A
	Reference is very similar to B	Reference is very similar to B	Reference is very similar to B	Reference is very similar to B	Reference is very similar to B	Reference is very similar to B	Reference is very similar to A	Reference is very similar to A	Reference is very similar to A	Reference is very similar to A	Reference is very similar to A	Reference is very similar to A
	Reference is mostly similar to B	Reference is mostly similar to B	Reference is in between A and B	Reference is mostly similar to B	Reference is in between A and B	Reference is mostly similar to B	Reference is very similar to A	Reference is very similar to A	Reference is mostly similar to A	Reference is very similar to A	Reference is mostly similar to A	Reference is mostly similar to A
	Reference is very similar to B	Reference is very similar to B	Reference is very similar to B	Reference is very similar to B	Reference is very similar to B	Reference is very similar to B	Reference is mostly similar to A	Reference is mostly similar to A	Reference is mostly similar to A	Reference is mostly similar to A	Reference is mostly similar to A	Reference is mostly similar to A
	Reference is mostly similar to B	Reference is mostly similar to B	Reference is in between A and B	Reference is mostly similar to B	Reference is mostly similar to B	Reference is mostly similar to B	Reference is very similar to A	Reference is very similar to A	Reference is in between A and B	Reference is mostly similar to A	Reference is mostly similar to B	Reference is mostly similar to A
	Reference is very similar to B	Reference is very similar to B	Reference is very similar to B	Reference is very similar to B	Reference is very similar to B	Reference is very similar to B	Reference is mostly similar to A	Reference is mostly similar to A	Reference is mostly similar to A	Reference is mostly similar to A	Reference is mostly similar to A	Reference is mostly similar to A
							Reference is very similar to A	Reference is very similar to A	Reference is very similar to A	Reference is very similar to A	Reference is very similar to A	Reference is very similar to A
	Reference is very similar to B	Reference is very similar to B	Reference is mostly similar to B	Reference is mostly similar to B	Reference is in between A and B	Reference is mostly similar to B	Reference is very similar to A	Reference is very similar to A	Reference is very similar to A	Reference is mostly similar to A	Reference is very similar to A	Reference is mostly similar to A
	Reference is very similar to B	Reference is very similar to B	Reference is very similar to B	Reference is very similar to B	Reference is very similar to B	Reference is very similar to B	Reference is very similar to A	Reference is mostly similar to A	Reference is very similar to A	Reference is very similar to A	Reference is mostly similar to A	Reference is mostly similar to A
	Reference is mostly similar to B	Reference is mostly similar to B	Reference is mostly similar to B	Reference is mostly similar to B	Reference is mostly similar to B	Reference is mostly similar to B	Reference is mostly similar to A	Reference is in between A and B	Reference is mostly similar to A	Reference is mostly similar to A	Reference is very similar to A	Reference is mostly similar to A
	Reference is very similar to B	Reference is mostly similar to B	Reference is in between A and B	Reference is very similar to B	Reference is very similar to B	Reference is mostly similar to B	Reference is mostly similar to A	Reference is mostly similar to A	Reference is very similar to A	Reference is mostly similar to A	Reference is mostly similar to A	Reference is mostly similar to A
	Reference is very similar to B	Reference is very similar to B	Reference is very similar to B	Reference is very similar to B	Reference is very similar to B	Reference is very similar to B	Reference is mostly similar to A	Reference is mostly similar to A	Reference is mostly similar to A	Reference is mostly similar to A	Reference is very similar to A	Reference is very similar to A
	Reference is very similar to A	Reference is in between A and B	Reference is mostly similar to A	Reference is very similar to A	Reference is mostly similar to A	Reference is very similar to A	Reference is very similar to A	Reference is mostly similar to B	Reference is very similar to A	Reference is mostly similar to B	Reference is very similar to A	Reference is very similar to A
	Reference is in between A and B	Reference is in between A and B	Reference is in between A and B	Reference is mostly similar to B	Reference is mostly similar to B	Reference is mostly similar to B	Reference is very similar to A	Reference is very similar to A	Reference is very similar to A	Reference is very similar to A	Reference is very similar to A	Reference is very similar to A
	Reference is mostly similar to B	Reference is mostly similar to B	Reference is very similar to B	Reference is very similar to B	Reference is very similar to B	Reference is very similar to B	Reference is very similar to A	Reference is very similar to A	Reference is very similar to A	Reference is very similar to A	Reference is very similar to A	Reference is very similar to A
	Reference is very similar to B	Reference is very similar to B	Reference is mostly similar to B	Reference is very similar to B	Reference is in between A and B	Reference is very similar to B	Reference is very similar to A	Reference is very similar to A	Reference is very similar to A	Reference is very similar to A	Reference is very similar to A	Reference is very similar to A
	Reference is very similar to B	Reference is very similar to B	Reference is mostly similar to B	Reference is mostly similar to B	Reference is mostly similar to B	Reference is mostly similar to B	Reference is very similar to A	Reference is mostly similar to A	Reference is mostly similar to A	Reference is in between A and B	Reference is mostly similar to A	Reference is mostly similar to A
	Reference is in between A and B	Reference is mostly similar to B	Reference is in between A and B	Reference is in between A and B	Reference is in between A and B	Reference is mostly similar to B	Reference is very similar to A	Reference is very similar to A	Reference is very similar to A	Reference is very similar to A	Reference is very similar to A	Reference is very similar to A
	Reference is very similar to B	Reference is very similar to B	Reference is very similar to B	Reference is very similar to B	Reference is very similar to B	Reference is very similar to B	Reference is mostly similar to A	Reference is mostly similar to A	Reference is mostly similar to A	Reference is mostly similar to A	Reference is mostly similar to A	Reference is mostly similar to A
	Reference is mostly similar to B	Reference is mostly similar to B	Reference is in between A and B	Reference is in between A and B	Reference is mostly similar to B	Reference is in between A and B	Reference is very similar to A	Reference is mostly similar to A	Reference is mostly similar to A	Reference is mostly similar to B	Reference is very similar to A	Reference is very similar to A
	Reference is very similar to B	Reference is mostly similar to B	Reference is mostly similar to B	Reference is very similar to B	Reference is very similar to B	Reference is very similar to B	Reference is mostly similar to A	Reference is in between A and B	Reference is mostly similar to A	Reference is in between A and B	Reference is in between A and B	Reference is mostly similar to A
	Reference is very similar to B	Reference is very similar to B	Reference is very similar to B	Reference is very similar to B	Reference is very similar to B	Reference is very similar to B	Reference is in between A and B	Reference is in between A and B	Reference is in between A and B	Reference is in between A and B	Reference is in between A and B	Reference is in between A and B
	Reference is mostly similar to B	Reference is very similar to B	Reference is mostly similar to B	Reference is mostly similar to B	Reference is mostly similar to B	Reference is mostly similar to B	Reference is mostly similar to A	Reference is mostly similar to A	Reference is mostly similar to A	Reference is in between A and B	Reference is in between A and B	Reference is in between A and B
	Reference is mostly similar to B	Reference is mostly similar to B	Reference is in between A and B	Reference is mostly similar to B	Reference is mostly similar to B	Reference is mostly similar to B	Reference is very similar to A	Reference is very similar to A	Reference is very similar to A	Reference is very similar to A	Reference is very similar to A	Reference is very similar to A
	Reference is mostly similar to B	Reference is mostly similar to B	Reference is mostly similar to B	Reference is mostly similar to B	Reference is mostly similar to B	Reference is mostly similar to B	Reference is very similar to A	Reference is very similar to A	Reference is very similar to A	Reference is very similar to A	Reference is very similar to A	Reference is very similar to A
	Reference is mostly similar to B	Reference is mostly similar to B	Reference is mostly similar to B	Reference is in between A and B	Reference is mostly similar to B	Reference is mostly similar to B	Reference is very similar to A	Reference is very similar to A	Reference is very similar to A	Reference is very similar to A	Reference is very similar to A	Reference is very similar to A
	Reference is very similar to B	Reference is very similar to B	Reference is very similar to B	Reference is very similar to B	Reference is very similar to B	Reference is very similar to B	Reference is mostly similar to A	Reference is in between A and B	Reference is mostly similar to A	Reference is in between A and B	Reference is in between A and B	Reference is mostly similar to B
	Reference is very similar to B	Reference is mostly similar to B	Reference is mostly similar to B	Reference is mostly similar to B	Reference is mostly similar to B	Reference is mostly similar to B	Reference is mostly similar to A	Reference is mostly similar to A	Reference is mostly similar to A	Reference is mostly similar to A	Reference is mostly similar to A	Reference is mostly similar to A
	Reference is very similar to B	Reference is very similar to B	Reference is mostly similar to B	Reference is very similar to B	Reference is very similar to B	Reference is very similar to B	Reference is very similar to A	Reference is very similar to A	Reference is in between A and B	Reference is in between A and B	Reference is in between A and B	Reference is mostly similar to A
	Reference is very similar to B	Reference is mostly similar to B	Reference is very similar to B	Reference is very similar to B	Reference is very similar to B	Reference is very similar to B	Reference is very similar to A	Reference is in between A and B	Reference is very similar to A	Reference is in between A and B	Reference is mostly similar to A	Reference is very similar to A
	Reference is very similar to B	Reference is mostly similar to B	Reference is very similar to B	Reference is very similar to B	Reference is mostly similar to B	Reference is very similar to B	Reference is very similar to A	Reference is very similar to A	Reference is very similar to A	Reference is very similar to A	Reference is very similar to A	Reference is very similar to A
	Reference is very similar to B	Reference is very similar to B	Reference is very similar to B	Reference is very similar to B	Reference is very similar to B	Reference is very similar to B	Reference is mostly similar to A	Reference is mostly similar to A	Reference is very similar to A	Reference is in between A and B	Reference is mostly similar to A	Reference is mostly similar to B
	Reference is very similar to B	Reference is mostly similar to B	Reference is mostly similar to B	Reference is very similar to B	Reference is very similar to B	Reference is mostly similar to B	Reference is mostly similar to A	Reference is mostly similar to A	Reference is in between A and B	Reference is mostly similar to A	Reference is in between A and B	Reference is mostly similar to A
	Reference is very similar to B	Reference is mostly similar to B	Reference is very similar to B	Reference is mostly similar to B	Reference is mostly similar to B	Reference is mostly similar to B	Reference is mostly similar to A	Reference is very similar to A	Reference is in between A and B	Reference is mostly similar to A	Reference is mostly similar to A	Reference is very similar to A
	Reference is mostly similar to B	Reference is mostly similar to B	Reference is mostly similar to B	Reference is mostly similar to B	Reference is mostly similar to B	Reference is mostly similar to B	Reference is mostly similar to A	Reference is mostly similar to A	Reference is in between A and B	Reference is mostly similar to A	Reference is in between A and B	Reference is mostly similar to A
	Reference is very similar to B	Reference is very similar to B	Reference is mostly similar to B	Reference is mostly similar to B	Reference is in between A and B	Reference is in between A and B	Reference is mostly similar to A	Reference is mostly similar to A	Reference is very similar to A	Reference is mostly similar to A	Reference is mostly similar to A	Reference is mostly similar to A
	Reference is mostly similar to B	Reference is mostly similar to B	Reference is mostly similar to B	Reference is mostly similar to B	Reference is mostly similar to B	Reference is mostly similar to B	Reference is mostly similar to A	Reference is in between A and B	Reference is very similar to A	Reference is mostly similar to A	Reference is mostly similar to A	Reference is mostly similar to A
	Reference is very similar to B	Reference is mostly similar to B	Reference is very similar to B	Reference is mostly similar to B	Reference is very similar to B	Reference is very similar to B	Reference is very similar to A	Reference is very similar to A	Reference is in between A and B	Reference is in between A and B	Reference is in between A and B	Reference is mostly similar to B
	Reference is very similar to B	Reference is mostly similar to B	Reference is mostly similar to B	Reference is mostly similar to B	Reference is mostly similar to B	Reference is mostly similar to B	Reference is mostly similar to A	Reference is mostly similar to A	Reference is mostly similar to A	Reference is mostly similar to A	Reference is in between A and B	Reference is mostly similar to A
	Reference is very similar to B	Reference is very similar to B	Reference is very similar to B	Reference is very similar to B	Reference is very similar to B	Reference is very similar to B	Reference is very similar to A	Reference is very similar to A	Reference is mostly similar to A	Reference is in between A and B	Reference is mostly similar to A	Reference is mostly similar to A
	Reference is mostly similar to B	Reference is mostly similar to B	Reference is mostly similar to B	Reference is mostly similar to B	Reference is mostly similar to B	Reference is mostly similar to B	Reference is very similar to A	Reference is mostly similar to A	Reference is mostly similar to A	Reference is mostly similar to A	Reference is mostly similar to A	Reference is mostly similar to A
	Reference is very similar to B	Reference is very similar to B	Reference is very similar to B	Reference is mostly similar to B	Reference is very similar to B	Reference is very similar to B	Reference is in between A and B	Reference is in between A and B	Reference is mostly similar to B	Reference is mostly similar to B	Reference is in between A and B	Reference is in between A and B
	Reference is mostly similar to B	Reference is very similar to B	Reference is very similar to B	Reference is mostly similar to B	Reference is very similar to B	Reference is mostly similar to B	Reference is in between A and B	Reference is mostly similar to A	Reference is mostly similar to B	Reference is very similar to B	Reference is in between A and B	Reference is very similar to B
	Reference is very similar to B	Reference is mostly similar to B	Reference is mostly similar to B	Reference is in between A and B	Reference is very similar to B	Reference is very similar to B	Reference is mostly similar to A	Reference is mostly similar to A	Reference is very similar to A	Reference is mostly similar to A	Reference is mostly similar to A	Reference is mostly similar to A
	Reference is very similar to B	Reference is mostly similar to B	Reference is mostly similar to B	Reference is mostly similar to B	Reference is very similar to B	Reference is mostly similar to B	Reference is in between A and B	Reference is in between A and B	Reference is in between A and B	Reference is in between A and B	Reference is in between A and B	Reference is in between A and B
	Reference is mostly similar to B	Reference is mostly similar to B	Reference is mostly similar to B	Reference is mostly similar to B	Reference is mostly similar to B	Reference is mostly similar to B	Reference is mostly similar to A	Reference is mostly similar to A	Reference is in between A and B	Reference is mostly similar to A	Reference is mostly similar to A	Reference is in between A and B
	Reference is mostly similar to B	Reference is very similar to B	Reference is in between A and B	Reference is mostly similar to B	Reference is very similar to B	Reference is very similar to B	Reference is in between A and B	Reference is in between A and B	Reference is in between A and B	Reference is in between A and B	Reference is in between A and B	Reference is in between A and B
	Reference is very similar to B	Reference is very similar to B	Reference is very similar to B	Reference is very similar to B	Reference is very similar to B	Reference is very similar to B	Reference is mostly similar to B	Reference is in between A and B	Reference is in between A and B	Reference is mostly similar to B	Reference is in between A and B	Reference is mostly similar to B
	Reference is very similar to B	Reference is very similar to B	Reference is mostly similar to B	Reference is in between A and B	Reference is very similar to B	Reference is mostly similar to B	Reference is in between A and B	Reference is mostly similar to A	Reference is mostly similar to A	Reference is mostly similar to A	Reference is mostly similar to A	Reference is in between A and B
	Reference is in between A and B	Reference is very similar to B	Reference is very similar to B	Reference is very similar to B	Reference is very similar to B	Reference is very similar to B	Reference is mostly similar to A	Reference is mostly similar to A	Reference is mostly similar to B	Reference is in between A and B	Reference is mostly similar to A	Reference is mostly similar to A
	Reference is very similar to B	Reference is very similar to B	Reference is very similar to B	Reference is very similar to B	Reference is in between A and B	Reference is mostly similar to B	Reference is in between A and B	Reference is in between A and B	Reference is in between A and B	Reference is in between A and B	Reference is mostly similar to B	Reference is in between A and B
	Reference is very similar to B	Reference is mostly similar to B	Reference is very similar to B	Reference is mostly similar to B	Reference is very similar to B	Reference is mostly similar to B	Reference is very similar to A	Reference is mostly similar to A	Reference is mostly similar to B	Reference is in between A and B	Reference is mostly similar to A	Reference is mostly similar to A
	Reference is very similar to A	Reference is very similar to A	Reference is very similar to A	Reference is very similar to A	Reference is mostly similar to A	Reference is mostly similar to A	Reference is very similar to A	Reference is very similar to A	Reference is very similar to A	Reference is very similar to A	Reference is very similar to A	Reference is very similar to A
	Reference is mostly similar to B	Reference is very similar to B	Reference is very similar to B	Reference is mostly similar to B	Reference is mostly similar to B	Reference is very similar to B	Reference is mostly similar to A	Reference is mostly similar to A	Reference is mostly similar to A	Reference is mostly similar to A	Reference is mostly similar to A	Reference is mostly similar to A
	Reference is very similar to B	Reference is very similar to B	Reference is very similar to B	Reference is very similar to B	Reference is very similar to B	Reference is very similar to B	Reference is very similar to A	Reference is mostly similar to A	Reference is mostly similar to A	Reference is very similar to A	Reference is very similar to A	Reference is mostly similar to A
	Reference is mostly similar to B	Reference is mostly similar to B	Reference is in between A and B	Reference is mostly similar to B	Reference is mostly similar to B	Reference is mostly similar to B	Reference is in between A and B	Reference is in between A and B	Reference is in between A and B	Reference is mostly similar to A	Reference is mostly similar to A	Reference is mostly similar to A
	Reference is mostly similar to B	Reference is very similar to B	Reference is in between A and B	Reference is very similar to B	Reference is very similar to B	Reference is very similar to B	Reference is in between A and B	Reference is in between A and B	Reference is in between A and B	Reference is in between A and B	Reference is in between A and B	Reference is in between A and B
	Reference is very similar to A	Reference is very similar to A	Reference is very similar to A	Reference is very similar to A	Reference is very similar to A	Reference is very similar to A	Reference is mostly similar to B	Reference is mostly similar to B	Reference is mostly similar to B	Reference is in between A and B	Reference is in between A and B	Reference is in between A and B
	Reference is in between A and B	Reference is mostly similar to B	Reference is mostly similar to A	Reference is mostly similar to B	Reference is mostly similar to B	Reference is mostly similar to B	Reference is very similar to A	Reference is very similar to A	Reference is in between A and B	Reference is very similar to A	Reference is in between A and B	Reference is in between A and B
	Reference is mostly similar to B	Reference is mostly similar to B	Reference is mostly similar to B	Reference is mostly similar to B	Reference is mostly similar to B	Reference is mostly similar to B	Reference is in between A and B	Reference is in between A and B	Reference is in between A and B	Reference is in between A and B	Reference is in between A and B	Reference is in between A and B
	Reference is in between A and B	Reference is in between A and B	Reference is in between A and B	Reference is mostly similar to A	Reference is mostly similar to B	Reference is in between A and B	Reference is in between A and B	Reference is in between A and B	Reference is in between A and B	Reference is in between A and B	Reference is in between A and B	Reference is in between A and B
	Reference is in between A and B	Reference is in between A and B	Reference is in between A and B	Reference is in between A and B	Reference is mostly similar to B	Reference is in between A and B	Reference is mostly similar to A	Reference is in between A and B	Reference is mostly similar to A	Reference is in between A and B	Reference is mostly similar to A	Reference is mostly similar to A
	Reference is mostly similar to B	Reference is mostly similar to B	Reference is very similar to B	Reference is very similar to B	Reference is very similar to B	Reference is very similar to B	Reference is mostly similar to A	Reference is mostly similar to A	Reference is mostly similar to A	Reference is mostly similar to A	Reference is mostly similar to A	Reference is mostly similar to A
	Reference is in between A and B	Reference is mostly similar to A	Reference is in between A and B	Reference is in between A and B	Reference is mostly similar to A	Reference is in between A and B	Reference is in between A and B	Reference is mostly similar to A	Reference is in between A and B	Reference is mostly similar to A	Reference is very similar to A	Reference is in between A and B
	Reference is mostly similar to B	Reference is mostly similar to B	Reference is in between A and B	Reference is mostly similar to A	Reference is mostly similar to B	Reference is mostly similar to B	Reference is mostly similar to B	Reference is mostly similar to B	Reference is mostly similar to A	Reference is mostly similar to A	Reference is in between A and B	Reference is in between A and B
	Reference is mostly similar to B	Reference is in between A and B	Reference is mostly similar to B	Reference is mostly similar to B	Reference is mostly similar to B	Reference is mostly similar to B	Reference is mostly similar to B	Reference is mostly similar to B	Reference is mostly similar to B	Reference is mostly similar to B	Reference is mostly similar to B	Reference is mostly similar to B
							Reference is mostly similar to B	Reference is in between A and B	Reference is mostly similar to B	Reference is mostly similar to B	Reference is mostly similar to B	Reference is in between A and B
	Reference is mostly similar to B	Reference is mostly similar to B	Reference is mostly similar to B	Reference is very similar to A	Reference is in between A and B	Reference is mostly similar to A	Reference is in between A and B	Reference is mostly similar to B	Reference is in between A and B	Reference is in between A and B	Reference is in between A and B	Reference is in between A and B
	Reference is mostly similar to B	Reference is in between A and B	Reference is mostly similar to B	Reference is mostly similar to A	Reference is in between A and B	Reference is mostly similar to B	Reference is in between A and B	Reference is mostly similar to A	Reference is in between A and B	Reference is mostly similar to A	Reference is mostly similar to A	Reference is very similar to A
	Reference is in between A and B	Reference is mostly similar to A	Reference is mostly similar to A	Reference is in between A and B	Reference is in between A and B	Reference is in between A and B	Reference is in between A and B	Reference is in between A and B	Reference is in between A and B	Reference is in between A and B	Reference is mostly similar to A	Reference is in between A and B
	Reference is mostly similar to B	Reference is mostly similar to B	Reference is mostly similar to B	Reference is mostly similar to B	Reference is mostly similar to B	Reference is mostly similar to B	Reference is mostly similar to A	Reference is mostly similar to A	Reference is mostly similar to A	Reference is mostly similar to A	Reference is mostly similar to A	Reference is mostly similar to A
	Reference is very similar to A	Reference is very similar to A	Reference is mostly similar to A	Reference is mostly similar to A	Reference is in between A and B	Reference is in between A and B	Reference is in between A and B	Reference is in between A and B	Reference is in between A and B	Reference is mostly similar to B	Reference is in between A and B	Reference is in between A and B
							Reference is in between A and B	Reference is in between A and B	Reference is in between A and B	Reference is in between A and B	Reference is in between A and B	Reference is mostly similar to A
	Reference is mostly similar to B	Reference is in between A and B	Reference is in between A and B	Reference is mostly similar to B	Reference is mostly similar to B	Reference is mostly similar to B	Reference is very similar to A	Reference is very similar to A	Reference is mostly similar to A	Reference is mostly similar to A	Reference is mostly similar to A	Reference is mostly similar to A
	Reference is in between A and B	Reference is in between A and B	Reference is in between A and B	Reference is in between A and B	Reference is in between A and B	Reference is in between A and B	Reference is very similar to B	Reference is mostly similar to B	Reference is in between A and B	Reference is mostly similar to B	Reference is in between A and B	Reference is mostly similar to B
	Reference is very similar to A	Reference is mostly similar to A	Reference is mostly similar to A	Reference is mostly similar to A	Reference is mostly similar to A	Reference is mostly similar to A	Reference is in between A and B	Reference is in between A and B	Reference is mostly similar to A	Reference is in between A and B	Reference is in between A and B	Reference is in between A and B
	Reference is in between A and B	Reference is mostly similar to B	Reference is mostly similar to A	Reference is mostly similar to A	Reference is in between A and B	Reference is in between A and B	Reference is very similar to A	Reference is very similar to A	Reference is very similar to A	Reference is very similar to A	Reference is very similar to A	Reference is very similar to A
	Reference is in between A and B	Reference is mostly similar to B	Reference is mostly similar to B	Reference is mostly similar to B	Reference is mostly similar to B	Reference is mostly similar to B	Reference is very similar to A	Reference is mostly similar to A	Reference is in between A and B	Reference is mostly similar to A	Reference is mostly similar to A	Reference is very similar to A
	Reference is mostly similar to B	Reference is mostly similar to B	Reference is mostly similar to B	Reference is mostly similar to B	Reference is very similar to B	Reference is mostly similar to B	Reference is mostly similar to A	Reference is in between A and B	Reference is mostly similar to A	Reference is in between A and B	Reference is in between A and B	Reference is in between A and B
	Reference is in between A and B	Reference is mostly similar to B	Reference is in between A and B	Reference is in between A and B	Reference is in between A and B	Reference is in between A and B	Reference is mostly similar to A	Reference is mostly similar to B	Reference is in between A and B	Reference is in between A and B	Reference is mostly similar to A	Reference is mostly similar to B
	Reference is in between A and B	Reference is in between A and B	Reference is in between A and B	Reference is in between A and B	Reference is in between A and B	Reference is in between A and B	Reference is mostly similar to A	Reference is mostly similar to A	Reference is in between A and B	Reference is very similar to A	Reference is very similar to A	Reference is very similar to A
	Reference is mostly similar to B	Reference is in between A and B	Reference is in between A and B	Reference is mostly similar to B	Reference is in between A and B	Reference is in between A and B	Reference is in between A and B	Reference is in between A and B	Reference is in between A and B	Reference is in between A and B	Reference is in between A and B	Reference is in between A and B
	Reference is mostly similar to B	Reference is mostly similar to B	Reference is in between A and B	Reference is very similar to B	Reference is mostly similar to B	Reference is very similar to B	Reference is mostly similar to A	Reference is mostly similar to A	Reference is in between A and B	Reference is mostly similar to A	Reference is mostly similar to A	Reference is very similar to A
	Reference is mostly similar to B	Reference is mostly similar to B	Reference is very similar to B	Reference is in between A and B	Reference is in between A and B	Reference is mostly similar to B	Reference is in between A and B	Reference is in between A and B	Reference is mostly similar to A	Reference is mostly similar to A	Reference is mostly similar to A	Reference is in between A and B
	Reference is very similar to A	Reference is very similar to B	Reference is very similar to A	Reference is in between A and B	Reference is mostly similar to A	Reference is very similar to A	Reference is mostly similar to A	Reference is mostly similar to A	Reference is in between A and B	Reference is very similar to A	Reference is very similar to A	Reference is mostly similar to A
	Reference is in between A and B	Reference is in between A and B	Reference is in between A and B	Reference is in between A and B	Reference is in between A and B	Reference is in between A and B	Reference is mostly similar to A	Reference is in between A and B	Reference is mostly similar to A	Reference is mostly similar to B	Reference is mostly similar to B	Reference is mostly similar to B
	Reference is in between A and B	Reference is in between A and B	Reference is in between A and B	Reference is in between A and B	Reference is in between A and B	Reference is in between A and B	Reference is mostly similar to B	Reference is mostly similar to B	Reference is mostly similar to A	Reference is mostly similar to B	Reference is mostly similar to B	Reference is mostly similar to B
	Reference is in between A and B	Reference is mostly similar to A	Reference is very similar to B	Reference is in between A and B	Reference is mostly similar to B	Reference is in between A and B	Reference is very similar to B	Reference is very similar to B	Reference is very similar to B	Reference is very similar to B	Reference is very similar to B	Reference is very similar to B
	Reference is in between A and B	Reference is in between A and B	Reference is in between A and B	Reference is in between A and B	Reference is mostly similar to B	Reference is mostly similar to B	Reference is mostly similar to A	Reference is mostly similar to A	Reference is mostly similar to A	Reference is mostly similar to A	Reference is mostly similar to A	Reference is mostly similar to A
	Reference is mostly similar to A	Reference is mostly similar to A	Reference is mostly similar to B	Reference is mostly similar to A	Reference is in between A and B	Reference is mostly similar to A	Reference is very similar to A	Reference is mostly similar to A	Reference is mostly similar to A	Reference is very similar to A	Reference is mostly similar to A	Reference is very similar to A
	Reference is in between A and B	Reference is in between A and B	Reference is in between A and B	Reference is in between A and B	Reference is in between A and B	Reference is in between A and B	Reference is in between A and B	Reference is in between A and B	Reference is mostly similar to B	Reference is in between A and B	Reference is mostly similar to B	Reference is mostly similar to B
	Reference is in between A and B	Reference is in between A and B	Reference is in between A and B	Reference is mostly similar to B	Reference is in between A and B	Reference is in between A and B	Reference is in between A and B	Reference is in between A and B	Reference is in between A and B	Reference is mostly similar to A	Reference is in between A and B	Reference is in between A and B
	Reference is in between A and B	Reference is in between A and B	Reference is mostly similar to B	Reference is in between A and B	Reference is mostly similar to B	Reference is in between A and B	Reference is very similar to A	Reference is very similar to A	Reference is very similar to A	Reference is very similar to A	Reference is in between A and B	Reference is in between A and B
	Reference is very similar to B	Reference is very similar to B	Reference is very similar to B	Reference is very similar to B	Reference is very similar to B	Reference is very similar to B	Reference is mostly similar to A	Reference is mostly similar to A	Reference is in between A and B	Reference is mostly similar to A	Reference is mostly similar to A	Reference is mostly similar to A
	Reference is mostly similar to B	Reference is mostly similar to B	Reference is mostly similar to B	Reference is very similar to B	Reference is mostly similar to B	Reference is mostly similar to B	Reference is mostly similar to B	Reference is mostly similar to B	Reference is mostly similar to B	Reference is mostly similar to B	Reference is mostly similar to B	Reference is mostly similar to B
	Reference is mostly similar to B	Reference is mostly similar to B	Reference is mostly similar to B	Reference is mostly similar to B	Reference is mostly similar to B	Reference is mostly similar to B	Reference is mostly similar to A	Reference is mostly similar to A	Reference is mostly similar to A	Reference is mostly similar to A	Reference is mostly similar to A	Reference is mostly similar to A
	Reference is very similar to B	Reference is very similar to B	Reference is very similar to B	Reference is very similar to B	Reference is very similar to B	Reference is very similar to B	Reference is mostly similar to B	Reference is in between A and B	Reference is mostly similar to B	Reference is very similar to B	Reference is in between A and B	Reference is mostly similar to B
	Reference is mostly similar to B	Reference is mostly similar to B	Reference is in between A and B	Reference is mostly similar to B	Reference is in between A and B	Reference is mostly similar to B	Reference is in between A and B	Reference is in between A and B	Reference is in between A and B	Reference is in between A and B	Reference is in between A and B	Reference is in between A and B
	Reference is mostly similar to B	Reference is mostly similar to B	Reference is mostly similar to B	Reference is mostly similar to B	Reference is mostly similar to B	Reference is mostly similar to B	Reference is in between A and B	Reference is in between A and B	Reference is mostly similar to A	Reference is in between A and B	Reference is mostly similar to A	Reference is in between A and B
	Reference is mostly similar to B	Reference is mostly similar to B	Reference is mostly similar to B	Reference is mostly similar to B	Reference is mostly similar to B	Reference is mostly similar to B	Reference is mostly similar to B	Reference is mostly similar to B	Reference is in between A and B	Reference is in between A and B	Reference is mostly similar to B	Reference is mostly similar to A
	Reference is mostly similar to B	Reference is very similar to B	Reference is in between A and B	Reference is mostly similar to B	Reference is very similar to B	Reference is mostly similar to B	Reference is very similar to A	Reference is very similar to A	Reference is very similar to A	Reference is very similar to A	Reference is very similar to A	Reference is very similar to A
	Reference is mostly similar to B	Reference is mostly similar to B	Reference is mostly similar to B	Reference is mostly similar to B	Reference is mostly similar to B	Reference is mostly similar to B	Reference is very similar to B	Reference is very similar to B	Reference is mostly similar to B	Reference is mostly similar to B	Reference is mostly similar to B	Reference is in between A and B
	Reference is in between A and B	Reference is in between A and B	Reference is in between A and B	Reference is mostly similar to A	Reference is in between A and B	Reference is mostly similar to A	Reference is in between A and B	Reference is in between A and B	Reference is in between A and B	Reference is in between A and B	Reference is in between A and B	Reference is in between A and B
	Reference is very similar to B	Reference is mostly similar to B	Reference is mostly similar to B	Reference is mostly similar to A	Reference is mostly similar to B	Reference is in between A and B	Reference is in between A and B	Reference is mostly similar to B	Reference is in between A and B	Reference is in between A and B	Reference is mostly similar to B	Reference is very similar to B
	Reference is in between A and B	Reference is in between A and B	Reference is in between A and B	Reference is in between A and B	Reference is in between A and B	Reference is in between A and B	Reference is in between A and B	Reference is in between A and B	Reference is in between A and B	Reference is mostly similar to A	Reference is in between A and B	Reference is in between A and B
	Reference is in between A and B	Reference is in between A and B	Reference is in between A and B	Reference is in between A and B	Reference is mostly similar to A	Reference is mostly similar to A	Reference is in between A and B	Reference is in between A and B	Reference is in between A and B	Reference is in between A and B	Reference is in between A and B	Reference is in between A and B
	Reference is mostly similar to B	Reference is mostly similar to B	Reference is mostly similar to B	Reference is mostly similar to B	Reference is mostly similar to B	Reference is mostly similar to B	Reference is mostly similar to A	Reference is mostly similar to A	Reference is in between A and B	Reference is in between A and B	Reference is in between A and B	Reference is mostly similar to A
	Reference is very similar to B	Reference is very similar to B	Reference is in between A and B	Reference is mostly similar to B	Reference is mostly similar to B	Reference is very similar to B	Reference is mostly similar to A	Reference is in between A and B	Reference is in between A and B	Reference is in between A and B	Reference is in between A and B	Reference is in between A and B
	Reference is mostly similar to B	Reference is mostly similar to B	Reference is in between A and B	Reference is mostly similar to B	Reference is mostly similar to A	Reference is mostly similar to B	Reference is mostly similar to B	Reference is mostly similar to B	Reference is in between A and B	Reference is mostly similar to B	Reference is mostly similar to B	Reference is mostly similar to B
	Reference is mostly similar to B	Reference is mostly similar to B	Reference is mostly similar to B	Reference is mostly similar to B	Reference is mostly similar to B	Reference is mostly similar to B	Reference is very similar to B	Reference is very similar to B	Reference is very similar to A	Reference is in between A and B	Reference is mostly similar to B	Reference is mostly similar to A
	Reference is very similar to B	Reference is very similar to B	Reference is very similar to B	Reference is very similar to B	Reference is very similar to B	Reference is very similar to B	Reference is in between A and B	Reference is in between A and B	Reference is in between A and B	Reference is in between A and B	Reference is in between A and B	Reference is in between A and B
	Reference is very similar to B	Reference is very similar to B	Reference is mostly similar to B	Reference is mostly similar to B	Reference is in between A and B	Reference is mostly similar to B	Reference is in between A and B	Reference is in between A and B	Reference is in between A and B	Reference is in between A and B	Reference is mostly similar to A	Reference is mostly similar to A
	Reference is mostly similar to B	Reference is mostly similar to B	Reference is mostly similar to B	Reference is in between A and B	Reference is mostly similar to B	Reference is mostly similar to B	Reference is mostly similar to B	Reference is in between A and B	Reference is very similar to B	Reference is mostly similar to B	Reference is in between A and B	Reference is very similar to B
	Reference is mostly similar to A	Reference is very similar to A	Reference is mostly similar to A	Reference is mostly similar to A	Reference is in between A and B	Reference is very similar to A	Reference is in between A and B	Reference is in between A and B	Reference is in between A and B	Reference is in between A and B	Reference is in between A and B	Reference is in between A and B
	Reference is mostly similar to B	Reference is mostly similar to B	Reference is mostly similar to B	Reference is mostly similar to B	Reference is mostly similar to B	Reference is mostly similar to B	Reference is mostly similar to A	Reference is very similar to A	Reference is mostly similar to A	Reference is mostly similar to A	Reference is very similar to A	Reference is mostly similar to A
	Reference is mostly similar to B	Reference is mostly similar to B	Reference is mostly similar to B	Reference is mostly similar to B	Reference is mostly similar to B	Reference is mostly similar to B	Reference is very similar to B	Reference is mostly similar to B	Reference is very similar to B	Reference is in between A and B	Reference is very similar to B	Reference is very similar to B
	Reference is mostly similar to B	Reference is mostly similar to B	Reference is very similar to B	Reference is mostly similar to B	Reference is very similar to B	Reference is mostly similar to B	Reference is mostly similar to A	Reference is mostly similar to A	Reference is mostly similar to A	Reference is mostly similar to A	Reference is mostly similar to A	Reference is mostly similar to A
	Reference is mostly similar to B	Reference is mostly similar to B	Reference is mostly similar to B	Reference is mostly similar to B	Reference is very similar to B	Reference is mostly similar to B	Reference is very similar to A	Reference is in between A and B	Reference is mostly similar to B	Reference is in between A and B	Reference is mostly similar to A	Reference is mostly similar to B
	Reference is mostly similar to B	Reference is very similar to B	Reference is mostly similar to B	Reference is mostly similar to B	Reference is in between A and B	Reference is mostly similar to B	Reference is very similar to A	Reference is very similar to A	Reference is very similar to A	Reference is very similar to A	Reference is very similar to A	Reference is mostly similar to A
	Reference is very similar to B	Reference is mostly similar to B	Reference is very similar to B	Reference is very similar to B	Reference is very similar to B	Reference is very similar to B	Reference is mostly similar to A	Reference is mostly similar to A	Reference is in between A and B	Reference is in between A and B	Reference is mostly similar to A	Reference is very similar to A
	Reference is very similar to B	Reference is very similar to B	Reference is very similar to B	Reference is very similar to B	Reference is very similar to B	Reference is very similar to B	Reference is in between A and B	Reference is in between A and B	Reference is in between A and B	Reference is in between A and B	Reference is in between A and B	Reference is in between A and B
	Reference is mostly similar to B	Reference is mostly similar to B	Reference is very similar to B	Reference is very similar to B	Reference is mostly similar to B	Reference is mostly similar to B	Reference is mostly similar to B	Reference is in between A and B	Reference is mostly similar to A	Reference is mostly similar to B	Reference is mostly similar to A	Reference is in between A and B
	Reference is mostly similar to B	Reference is in between A and B	Reference is in between A and B	Reference is in between A and B	Reference is in between A and B	Reference is in between A and B	Reference is very similar to A	Reference is very similar to A	Reference is very similar to A	Reference is very similar to A	Reference is very similar to A	Reference is very similar to A
	Reference is very similar to B	Reference is very similar to B	Reference is very similar to B	Reference is mostly similar to B	Reference is very similar to B	Reference is mostly similar to B	Reference is mostly similar to A	Reference is mostly similar to A	Reference is mostly similar to A	Reference is mostly similar to A	Reference is mostly similar to A	Reference is mostly similar to A
	Reference is mostly similar to B	Reference is mostly similar to B	Reference is mostly similar to B	Reference is mostly similar to B	Reference is mostly similar to B	Reference is mostly similar to B	Reference is very similar to A	Reference is very similar to A	Reference is very similar to A	Reference is very similar to A	Reference is very similar to A	Reference is very similar to A
	Reference is mostly similar to B	Reference is very similar to B	Reference is mostly similar to B	Reference is mostly similar to B	Reference is very similar to B	Reference is very similar to B	Reference is mostly similar to A	Reference is very similar to A	Reference is very similar to A	Reference is mostly similar to A	Reference is very similar to A	Reference is mostly similar to A
	Reference is very similar to B	Reference is very similar to B	Reference is very similar to B	Reference is very similar to B	Reference is very similar to B	Reference is very similar to B	Reference is very similar to A	Reference is very similar to A	Reference is very similar to A	Reference is very similar to A	Reference is very similar to A	Reference is very similar to A
	Reference is in between A and B	Reference is in between A and B	Reference is in between A and B	Reference is in between A and B	Reference is in between A and B	Reference is in between A and B	Reference is very similar to A	Reference is very similar to A	Reference is in between A and B	Reference is very similar to A	Reference is very similar to A	Reference is very similar to A
	Reference is in between A and B	Reference is mostly similar to B	Reference is mostly similar to B	Reference is mostly similar to B	Reference is mostly similar to B	Reference is mostly similar to B	Reference is very similar to A	Reference is very similar to A	Reference is very similar to A	Reference is very similar to A	Reference is very similar to A	Reference is very similar to A
	Reference is in between A and B	Reference is in between A and B	Reference is mostly similar to A	Reference is mostly similar to B	Reference is mostly similar to B	Reference is mostly similar to A	Reference is very similar to A	Reference is very similar to A	Reference is very similar to A	Reference is very similar to A	Reference is very similar to A	Reference is very similar to A
	Reference is mostly similar to B	Reference is mostly similar to B	Reference is in between A and B	Reference is in between A and B	Reference is in between A and B	Reference is mostly similar to B	Reference is very similar to A	Reference is very similar to A	Reference is very similar to A	Reference is very similar to A	Reference is very similar to A	Reference is very similar to A
	Reference is mostly similar to B	Reference is mostly similar to B	Reference is mostly similar to B	Reference is in between A and B	Reference is in between A and B	Reference is mostly similar to B	Reference is mostly similar to A	Reference is very similar to A	Reference is in between A and B	Reference is mostly similar to B	Reference is mostly similar to A	Reference is very similar to A
	Reference is mostly similar to B	Reference is mostly similar to B	Reference is mostly similar to B	Reference is mostly similar to B	Reference is mostly similar to B	Reference is mostly similar to B	Reference is mostly similar to A	Reference is mostly similar to A	Reference is mostly similar to A	Reference is mostly similar to A	Reference is mostly similar to A	Reference is mostly similar to A
	Reference is mostly similar to B	Reference is mostly similar to B	Reference is in between A and B	Reference is mostly similar to B	Reference is mostly similar to B	Reference is mostly similar to B	Reference is very similar to A	Reference is very similar to A	Reference is mostly similar to A	Reference is very similar to A	Reference is very similar to A	Reference is mostly similar to A
	Reference is mostly similar to B	Reference is mostly similar to B	Reference is mostly similar to B	Reference is mostly similar to B	Reference is mostly similar to B	Reference is mostly similar to B	Reference is very similar to B	Reference is mostly similar to B	Reference is mostly similar to B	Reference is in between A and B	Reference is in between A and B	Reference is mostly similar to B
	Reference is mostly similar to B	Reference is mostly similar to B	Reference is very similar to B	Reference is mostly similar to B	Reference is mostly similar to B	Reference is mostly similar to B	Reference is very similar to A	Reference is very similar to A	Reference is very similar to A	Reference is very similar to A	Reference is very similar to A	Reference is very similar to A
	Reference is mostly similar to B	Reference is mostly similar to B	Reference is in between A and B	Reference is mostly similar to B	Reference is mostly similar to B	Reference is mostly similar to B	Reference is very similar to A	Reference is very similar to A	Reference is mostly similar to A	Reference is very similar to A	Reference is very similar to A	Reference is mostly similar to A
	Reference is in between A and B	Reference is mostly similar to B	Reference is in between A and B	Reference is in between A and B	Reference is mostly similar to B	Reference is in between A and B	Reference is mostly similar to A	Reference is mostly similar to A	Reference is mostly similar to A	Reference is mostly similar to A	Reference is mostly similar to A	Reference is mostly similar to A
	Reference is mostly similar to B	Reference is mostly similar to B	Reference is mostly similar to B	Reference is mostly similar to B	Reference is mostly similar to B	Reference is mostly similar to B	Reference is mostly similar to A	Reference is mostly similar to A	Reference is in between A and B	Reference is in between A and B	Reference is very similar to A	Reference is in between A and B
	Reference is very similar to B	Reference is mostly similar to B	Reference is in between A and B	Reference is very similar to B	Reference is mostly similar to B	Reference is very similar to B	Reference is very similar to A	Reference is very similar to A	Reference is in between A and B	Reference is very similar to A	Reference is very similar to A	Reference is mostly similar to A
	Reference is mostly similar to B	Reference is mostly similar to B	Reference is mostly similar to B	Reference is mostly similar to B	Reference is mostly similar to B	Reference is mostly similar to B	Reference is very similar to A	Reference is very similar to A	Reference is very similar to A	Reference is very similar to A	Reference is very similar to A	Reference is very similar to A
	Reference is mostly similar to B	Reference is mostly similar to B	Reference is mostly similar to B	Reference is mostly similar to B	Reference is mostly similar to B	Reference is mostly similar to B	Reference is very similar to A	Reference is very similar to A	Reference is very similar to A	Reference is very similar to A	Reference is very similar to A	Reference is very similar to A
	Reference is mostly similar to A	Reference is mostly similar to A	Reference is very similar to A	Reference is mostly similar to A	Reference is mostly similar to A	Reference is very similar to A	Reference is very similar to A	Reference is mostly similar to A	Reference is in between A and B	Reference is mostly similar to A	Reference is mostly similar to A	Reference is very similar to A
	Reference is mostly similar to B	Reference is mostly similar to B	Reference is mostly similar to B	Reference is mostly similar to B	Reference is mostly similar to B	Reference is mostly similar to B	Reference is mostly similar to A	Reference is mostly similar to A	Reference is mostly similar to A	Reference is mostly similar to A	Reference is in between A and B	Reference is mostly similar to A
	Reference is in between A and B	Reference is in between A and B	Reference is in between A and B	Reference is in between A and B	Reference is in between A and B	Reference is in between A and B	Reference is very similar to A	Reference is very similar to A	Reference is very similar to A	Reference is very similar to A	Reference is very similar to A	Reference is very similar to A
	Reference is in between A and B	Reference is mostly similar to A	Reference is in between A and B	Reference is mostly similar to A	Reference is mostly similar to A	Reference is mostly similar to B	Reference is very similar to A	Reference is mostly similar to A	Reference is in between A and B	Reference is mostly similar to A	Reference is mostly similar to A	Reference is mostly similar to A
	Reference is mostly similar to B	Reference is mostly similar to B	Reference is mostly similar to B	Reference is in between A and B	Reference is mostly similar to B	Reference is in between A and B	Reference is very similar to A	Reference is very similar to A	Reference is mostly similar to A	Reference is mostly similar to A	Reference is in between A and B	Reference is in between A and B
	Reference is mostly similar to A	Reference is mostly similar to A	Reference is in between A and B	Reference is mostly similar to A	Reference is mostly similar to A	Reference is mostly similar to A	Reference is mostly similar to A	Reference is very similar to A	Reference is mostly similar to A	Reference is very similar to A	Reference is mostly similar to A	Reference is mostly similar to A
	Reference is in between A and B	Reference is mostly similar to B	Reference is mostly similar to B	Reference is in between A and B	Reference is in between A and B	Reference is mostly similar to B	Reference is mostly similar to A	Reference is mostly similar to A	Reference is in between A and B	Reference is in between A and B	Reference is mostly similar to A	Reference is mostly similar to A
	Reference is mostly similar to A	Reference is mostly similar to A	Reference is mostly similar to A	Reference is mostly similar to A	Reference is mostly similar to A	Reference is mostly similar to A	Reference is mostly similar to A	Reference is in between A and B	Reference is mostly similar to A	Reference is in between A and B	Reference is mostly similar to A	Reference is very similar to A
	Reference is mostly similar to B	Reference is mostly similar to B	Reference is in between A and B	Reference is mostly similar to B	Reference is in between A and B	Reference is in between A and B	Reference is very similar to A	Reference is mostly similar to A	Reference is mostly similar to A	Reference is very similar to A	Reference is very similar to A	Reference is very similar to A
	Reference is mostly similar to B	Reference is mostly similar to B	Reference is in between A and B	Reference is in between A and B	Reference is in between A and B	Reference is mostly similar to B	Reference is very similar to A	Reference is very similar to A	Reference is very similar to A	Reference is very similar to A	Reference is very similar to A	Reference is very similar to A
	Reference is in between A and B	Reference is in between A and B	Reference is in between A and B	Reference is in between A and B	Reference is in between A and B	Reference is in between A and B	Reference is mostly similar to A	Reference is very similar to A	Reference is very similar to A	Reference is mostly similar to A	Reference is very similar to A	Reference is mostly similar to A
	Reference is mostly similar to B	Reference is very similar to B	Reference is very similar to B	Reference is mostly similar to B	Reference is mostly similar to B	Reference is mostly similar to B	Reference is very similar to A	Reference is very similar to A	Reference is very similar to A	Reference is very similar to A	Reference is very similar to A	Reference is very similar to A
	Reference is mostly similar to B	Reference is mostly similar to B	Reference is mostly similar to B	Reference is mostly similar to B	Reference is mostly similar to B	Reference is mostly similar to B	Reference is very similar to A	Reference is mostly similar to A	Reference is very similar to A	Reference is mostly similar to A	Reference is very similar to A	Reference is mostly similar to A
	Reference is mostly similar to B	Reference is mostly similar to B	Reference is in between A and B	Reference is mostly similar to A	Reference is in between A and B	Reference is mostly similar to B	Reference is mostly similar to A	Reference is very similar to A	Reference is mostly similar to A	Reference is mostly similar to A	Reference is mostly similar to A	Reference is mostly similar to A
	Reference is mostly similar to B	Reference is mostly similar to B	Reference is mostly similar to B	Reference is mostly similar to B	Reference is mostly similar to B	Reference is mostly similar to B	Reference is very similar to A	Reference is very similar to A	Reference is very similar to A	Reference is mostly similar to A	Reference is mostly similar to A	Reference is mostly similar to A
	Reference is mostly similar to B	Reference is mostly similar to B	Reference is mostly similar to A	Reference is in between A and B	Reference is in between A and B	Reference is mostly similar to B	Reference is very similar to A	Reference is very similar to A	Reference is very similar to A	Reference is very similar to A	Reference is very similar to A	Reference is very similar to A
	Reference is very similar to B	Reference is in between A and B	Reference is very similar to B	Reference is mostly similar to B	Reference is in between A and B	Reference is mostly similar to B	Reference is mostly similar to A	Reference is mostly similar to A	Reference is mostly similar to A	Reference is mostly similar to A	Reference is mostly similar to A	Reference is mostly similar to A
	Reference is mostly similar to A	Reference is mostly similar to B	Reference is very similar to B	Reference is mostly similar to A	Reference is very similar to A	Reference is in between A and B	Reference is mostly similar to B	Reference is mostly similar to A	Reference is mostly similar to B	Reference is in between A and B	Reference is in between A and B	Reference is mostly similar to A
	Reference is mostly similar to A	Reference is mostly similar to A	Reference is very similar to A	Reference is mostly similar to A	Reference is mostly similar to A	Reference is mostly similar to A	Reference is very similar to A	Reference is very similar to A	Reference is very similar to A	Reference is very similar to A	Reference is very similar to A	Reference is very similar to A
	Reference is very similar to A	Reference is mostly similar to A	Reference is in between A and B	Reference is in between A and B	Reference is in between A and B	Reference is in between A and B	Reference is mostly similar to A	Reference is mostly similar to A	Reference is mostly similar to A	Reference is mostly similar to A	Reference is mostly similar to A	Reference is mostly similar to A
	Reference is in between A and B	Reference is mostly similar to B	Reference is mostly similar to B	Reference is mostly similar to B	Reference is mostly similar to B	Reference is mostly similar to B	Reference is mostly similar to A	Reference is mostly similar to A	Reference is mostly similar to A	Reference is in between A and B	Reference is in between A and B	Reference is in between A and B
	Reference is in between A and B	Reference is mostly similar to B	Reference is in between A and B	Reference is mostly similar to A	Reference is mostly similar to A	Reference is mostly similar to A	Reference is very similar to A	Reference is very similar to A	Reference is very similar to A	Reference is very similar to A	Reference is very similar to A	Reference is mostly similar to A
	Reference is mostly similar to A	Reference is mostly similar to B	Reference is mostly similar to B	Reference is in between A and B	Reference is mostly similar to A	Reference is mostly similar to B	Reference is mostly similar to A	Reference is mostly similar to A	Reference is mostly similar to A	Reference is mostly similar to A	Reference is mostly similar to A	Reference is mostly similar to A
	Reference is mostly similar to B	Reference is mostly similar to B	Reference is in between A and B	Reference is in between A and B	Reference is very similar to B	Reference is in between A and B	Reference is in between A and B	Reference is in between A and B	Reference is in between A and B	Reference is in between A and B	Reference is in between A and B	Reference is in between A and B
	Reference is very similar to B	Reference is very similar to B	Reference is very similar to B	Reference is in between A and B	Reference is in between A and B	Reference is in between A and B	Reference is very similar to A	Reference is mostly similar to A	Reference is in between A and B	Reference is mostly similar to A	Reference is in between A and B	Reference is mostly similar to A
	Reference is very similar to B	Reference is very similar to B	Reference is very similar to B	Reference is very similar to B	Reference is very similar to B	Reference is very similar to B	Reference is in between A and B	Reference is in between A and B	Reference is in between A and B	Reference is in between A and B	Reference is in between A and B	Reference is in between A and B
	Reference is mostly similar to B	Reference is in between A and B	Reference is mostly similar to B	Reference is in between A and B	Reference is mostly similar to B	Reference is mostly similar to B	Reference is very similar to A	Reference is very similar to A	Reference is in between A and B	Reference is mostly similar to A	Reference is very similar to A	Reference is very similar to A
	Reference is in between A and B	Reference is in between A and B	Reference is in between A and B	Reference is in between A and B	Reference is in between A and B	Reference is in between A and B	Reference is very similar to A	Reference is mostly similar to A	Reference is mostly similar to A	Reference is in between A and B	Reference is very similar to A	Reference is mostly similar to B
	Reference is mostly similar to B	Reference is mostly similar to B	Reference is in between A and B	Reference is mostly similar to B	Reference is mostly similar to B	Reference is mostly similar to B	Reference is mostly similar to A	Reference is mostly similar to A	Reference is mostly similar to A	Reference is mostly similar to A	Reference is mostly similar to A	Reference is mostly similar to A
	Reference is in between A and B	Reference is in between A and B	Reference is in between A and B	Reference is in between A and B	Reference is in between A and B	Reference is in between A and B	Reference is mostly similar to A	Reference is very similar to A	Reference is mostly similar to A	Reference is mostly similar to A	Reference is in between A and B	Reference is mostly similar to A
	Reference is very similar to A	Reference is mostly similar to A	Reference is in between A and B	Reference is very similar to A	Reference is mostly similar to A	Reference is mostly similar to A	Reference is mostly similar to A	Reference is mostly similar to A	Reference is mostly similar to A	Reference is mostly similar to A	Reference is mostly similar to A	Reference is mostly similar to A
	Reference is mostly similar to A	Reference is mostly similar to A	Reference is mostly similar to A	Reference is mostly similar to A	Reference is mostly similar to A	Reference is mostly similar to A	Reference is mostly similar to A	Reference is very similar to A	Reference is mostly similar to B	Reference is very similar to A	Reference is very similar to A	Reference is very similar to A
	Reference is mostly similar to A	Reference is in between A and B	Reference is in between A and B	Reference is mostly similar to A	Reference is mostly similar to B	Reference is mostly similar to B	Reference is very similar to A	Reference is very similar to A	Reference is mostly similar to A	Reference is mostly similar to A	Reference is in between A and B	Reference is mostly similar to A
	Reference is mostly similar to B	Reference is mostly similar to B	Reference is mostly similar to A	Reference is mostly similar to B	Reference is mostly similar to B	Reference is mostly similar to B	Reference is very similar to A	Reference is very similar to A	Reference is very similar to A	Reference is very similar to A	Reference is very similar to A	Reference is very similar to A
	Reference is mostly similar to B	Reference is mostly similar to B	Reference is mostly similar to B	Reference is mostly similar to B	Reference is mostly similar to B	Reference is mostly similar to B	Reference is very similar to A	Reference is very similar to A	Reference is very similar to A	Reference is very similar to A	Reference is very similar to A	Reference is very similar to A
	Reference is mostly similar to A	Reference is mostly similar to A	Reference is in between A and B	Reference is mostly similar to A	Reference is in between A and B	Reference is in between A and B	Reference is very similar to A	Reference is very similar to A	Reference is in between A and B	Reference is mostly similar to A	Reference is mostly similar to A	Reference is very similar to A
	Reference is in between A and B	Reference is in between A and B	Reference is in between A and B	Reference is mostly similar to A	Reference is mostly similar to A	Reference is mostly similar to A	Reference is very similar to A	Reference is very similar to A	Reference is very similar to A	Reference is very similar to A	Reference is very similar to A	Reference is mostly similar to A
	Reference is very similar to B	Reference is very similar to B	Reference is very similar to B	Reference is mostly similar to B	Reference is mostly similar to B	Reference is mostly similar to B	Reference is very similar to A	Reference is very similar to A	Reference is mostly similar to A	Reference is in between A and B	Reference is mostly similar to A	Reference is mostly similar to A
	Reference is in between A and B	Reference is mostly similar to A	Reference is in between A and B	Reference is in between A and B	Reference is in between A and B	Reference is in between A and B	Reference is very similar to A	Reference is very similar to A	Reference is very similar to A	Reference is mostly similar to A	Reference is mostly similar to A	Reference is mostly similar to A
	Reference is mostly similar to B	Reference is mostly similar to B	Reference is mostly similar to B	Reference is in between A and B	Reference is in between A and B	Reference is mostly similar to B	Reference is in between A and B	Reference is mostly similar to B	Reference is in between A and B	Reference is in between A and B	Reference is in between A and B	Reference is mostly similar to A
	Reference is mostly similar to A	Reference is mostly similar to A	Reference is in between A and B	Reference is in between A and B	Reference is in between A and B	Reference is in between A and B	Reference is mostly similar to A	Reference is very similar to A	Reference is very similar to A	Reference is mostly similar to A	Reference is mostly similar to A	Reference is very similar to A
	Reference is mostly similar to B	Reference is mostly similar to B	Reference is in between A and B	Reference is mostly similar to B	Reference is in between A and B	Reference is mostly similar to B	Reference is in between A and B	Reference is mostly similar to A	Reference is in between A and B	Reference is in between A and B	Reference is mostly similar to A	Reference is in between A and B
	Reference is mostly similar to A	Reference is mostly similar to A	Reference is mostly similar to A	Reference is mostly similar to A	Reference is mostly similar to A	Reference is mostly similar to A	Reference is mostly similar to A	Reference is in between A and B	Reference is in between A and B	Reference is mostly similar to B	Reference is in between A and B	Reference is in between A and B
	Reference is mostly similar to B	Reference is mostly similar to B	Reference is in between A and B	Reference is mostly similar to B	Reference is mostly similar to B	Reference is mostly similar to B	Reference is very similar to A	Reference is mostly similar to A	Reference is very similar to A	Reference is very similar to A	Reference is very similar to A	Reference is very similar to A
	Reference is mostly similar to B	Reference is mostly similar to B	Reference is in between A and B	Reference is mostly similar to B	Reference is very similar to B	Reference is mostly similar to B	Reference is mostly similar to A	Reference is mostly similar to A	Reference is mostly similar to A	Reference is mostly similar to A	Reference is mostly similar to A	Reference is mostly similar to A
	Reference is mostly similar to B	Reference is mostly similar to B	Reference is mostly similar to B	Reference is mostly similar to B	Reference is mostly similar to B	Reference is in between A and B	Reference is mostly similar to A	Reference is very similar to A	Reference is mostly similar to A	Reference is mostly similar to A	Reference is mostly similar to B	Reference is mostly similar to B
	Reference is mostly similar to B	Reference is mostly similar to B	Reference is in between A and B	Reference is mostly similar to B	Reference is mostly similar to B	Reference is mostly similar to A	Reference is mostly similar to A	Reference is mostly similar to A	Reference is mostly similar to A	Reference is mostly similar to A	Reference is mostly similar to A	Reference is mostly similar to A
	Reference is mostly similar to A	Reference is mostly similar to A	Reference is mostly similar to A	Reference is mostly similar to A	Reference is mostly similar to A	Reference is mostly similar to A	Reference is very similar to A	Reference is mostly similar to A	Reference is very similar to A	Reference is very similar to A	Reference is very similar to A	Reference is mostly similar to A
	Reference is mostly similar to A	Reference is mostly similar to A	Reference is mostly similar to B	Reference is mostly similar to B	Reference is mostly similar to A	Reference is mostly similar to A	Reference is mostly similar to A	Reference is mostly similar to A	Reference is mostly similar to A	Reference is mostly similar to A	Reference is mostly similar to A	Reference is mostly similar to A
	Reference is in between A and B	Reference is in between A and B	Reference is in between A and B	Reference is mostly similar to A	Reference is mostly similar to A	Reference is in between A and B	Reference is very similar to A	Reference is mostly similar to A	Reference is mostly similar to A	Reference is in between A and B	Reference is mostly similar to A	Reference is mostly similar to A
	Reference is mostly similar to B	Reference is mostly similar to B	Reference is mostly similar to A	Reference is very similar to B	Reference is mostly similar to B	Reference is in between A and B	Reference is very similar to A	Reference is mostly similar to A	Reference is very similar to A	Reference is very similar to A	Reference is very similar to A	Reference is very similar to A
	Reference is very similar to A	Reference is mostly similar to A	Reference is in between A and B	Reference is mostly similar to B	Reference is in between A and B	Reference is mostly similar to A	Reference is mostly similar to A	Reference is mostly similar to A	Reference is mostly similar to A	Reference is mostly similar to A	Reference is mostly similar to A	Reference is mostly similar to A
	Reference is in between A and B	Reference is mostly similar to A	Reference is mostly similar to B	Reference is mostly similar to B	Reference is mostly similar to A	Reference is in between A and B	Reference is in between A and B	Reference is in between A and B	Reference is in between A and B	Reference is in between A and B	Reference is in between A and B	Reference is mostly similar to A
	Reference is mostly similar to B	Reference is in between A and B	Reference is in between A and B	Reference is mostly similar to B	Reference is mostly similar to B	Reference is in between A and B	Reference is in between A and B	Reference is mostly similar to B	Reference is in between A and B	Reference is in between A and B	Reference is in between A and B	Reference is in between A and B
	Reference is mostly similar to A	Reference is mostly similar to A	Reference is in between A and B	Reference is in between A and B	Reference is in between A and B	Reference is mostly similar to B	Reference is in between A and B	Reference is in between A and B	Reference is in between A and B	Reference is in between A and B	Reference is in between A and B	Reference is in between A and B
	Reference is mostly similar to B	Reference is mostly similar to B	Reference is mostly similar to B	Reference is mostly similar to A	Reference is mostly similar to B	Reference is mostly similar to B	Reference is mostly similar to A	Reference is mostly similar to A	Reference is in between A and B	Reference is in between A and B	Reference is in between A and B	Reference is in between A and B
	Reference is in between A and B	Reference is mostly similar to B	Reference is mostly similar to B	Reference is mostly similar to B	Reference is mostly similar to B	Reference is mostly similar to B	Reference is in between A and B	Reference is in between A and B	Reference is in between A and B	Reference is in between A and B	Reference is in between A and B	Reference is in between A and B
	Reference is very similar to A	Reference is very similar to A	Reference is in between A and B	Reference is in between A and B	Reference is mostly similar to A	Reference is very similar to B	Reference is in between A and B	Reference is in between A and B	Reference is in between A and B	Reference is in between A and B	Reference is in between A and B	Reference is in between A and B
	Reference is mostly similar to B	Reference is mostly similar to A	Reference is mostly similar to B	Reference is in between A and B	Reference is in between A and B	Reference is mostly similar to B	Reference is in between A and B	Reference is in between A and B	Reference is in between A and B	Reference is in between A and B	Reference is in between A and B	Reference is in between A and B
	Reference is mostly similar to B	Reference is mostly similar to B	Reference is mostly similar to B	Reference is mostly similar to B	Reference is mostly similar to B	Reference is mostly similar to B	Reference is in between A and B	Reference is in between A and B	Reference is in between A and B	Reference is in between A and B	Reference is in between A and B	Reference is in between A and B
	Reference is mostly similar to B	Reference is mostly similar to B	Reference is mostly similar to B	Reference is mostly similar to B	Reference is mostly similar to B	Reference is mostly similar to B	Reference is in between A and B	Reference is in between A and B	Reference is in between A and B	Reference is in between A and B	Reference is in between A and B	Reference is in between A and B
	Reference is mostly similar to B	Reference is mostly similar to B	Reference is in between A and B	Reference is mostly similar to B	Reference is mostly similar to B	Reference is mostly similar to B	Reference is in between A and B	Reference is in between A and B	Reference is in between A and B	Reference is mostly similar to A	Reference is mostly similar to A	Reference is in between A and B
	Reference is very similar to B	Reference is very similar to B	Reference is very similar to B	Reference is very similar to B	Reference is very similar to B	Reference is very similar to B	Reference is in between A and B	Reference is mostly similar to B	Reference is in between A and B	Reference is mostly similar to B	Reference is in between A and B	Reference is mostly similar to A
	Reference is very similar to B	Reference is very similar to B	Reference is in between A and B	Reference is in between A and B	Reference is mostly similar to B	Reference is mostly similar to B	Reference is in between A and B	Reference is in between A and B	Reference is in between A and B	Reference is in between A and B	Reference is in between A and B	Reference is in between A and B
	Reference is mostly similar to B	Reference is mostly similar to B	Reference is in between A and B	Reference is mostly similar to B	Reference is mostly similar to B	Reference is mostly similar to B	Reference is in between A and B	Reference is in between A and B	Reference is in between A and B	Reference is in between A and B	Reference is in between A and B	Reference is in between A and B
	Reference is very similar to B	Reference is mostly similar to B	Reference is in between A and B	Reference is very similar to B	Reference is mostly similar to B	Reference is very similar to B	Reference is in between A and B	Reference is in between A and B	Reference is in between A and B	Reference is in between A and B	Reference is in between A and B	Reference is in between A and B
	Reference is mostly similar to B	Reference is mostly similar to B	Reference is mostly similar to B	Reference is mostly similar to B	Reference is mostly similar to B	Reference is mostly similar to B	Reference is in between A and B	Reference is in between A and B	Reference is mostly similar to A	Reference is in between A and B	Reference is mostly similar to B	Reference is mostly similar to B
	Reference is very similar to B	Reference is mostly similar to B	Reference is mostly similar to B	Reference is mostly similar to B	Reference is mostly similar to B	Reference is very similar to B	Reference is in between A and B	Reference is in between A and B	Reference is in between A and B	Reference is mostly similar to B	Reference is mostly similar to B	Reference is mostly similar to B
	Reference is mostly similar to B	Reference is mostly similar to B	Reference is mostly similar to B	Reference is mostly similar to B	Reference is mostly similar to B	Reference is mostly similar to B	Reference is mostly similar to A	Reference is mostly similar to A	Reference is mostly similar to A	Reference is mostly similar to A	Reference is mostly similar to A	Reference is mostly similar to A
	Reference is mostly similar to B	Reference is mostly similar to B	Reference is mostly similar to B	Reference is mostly similar to B	Reference is mostly similar to B	Reference is mostly similar to B	Reference is mostly similar to A	Reference is mostly similar to A	Reference is very similar to A	Reference is mostly similar to A	Reference is very similar to A	Reference is very similar to A
	Reference is in between A and B	Reference is in between A and B	Reference is in between A and B	Reference is mostly similar to A	Reference is mostly similar to A	Reference is in between A and B	Reference is in between A and B	Reference is in between A and B	Reference is mostly similar to A	Reference is mostly similar to A	Reference is in between A and B	Reference is in between A and B
	Reference is mostly similar to B	Reference is mostly similar to B	Reference is in between A and B	Reference is mostly similar to B	Reference is mostly similar to B	Reference is mostly similar to B	Reference is in between A and B	Reference is in between A and B	Reference is in between A and B	Reference is in between A and B	Reference is in between A and B	Reference is mostly similar to A
	Reference is in between A and B	Reference is in between A and B	Reference is in between A and B	Reference is in between A and B	Reference is in between A and B	Reference is in between A and B	Reference is in between A and B	Reference is in between A and B	Reference is mostly similar to A	Reference is in between A and B	Reference is mostly similar to A	Reference is in between A and B
	Reference is mostly similar to B	Reference is mostly similar to B	Reference is in between A and B	Reference is mostly similar to B	Reference is mostly similar to B	Reference is mostly similar to B	Reference is in between A and B	Reference is in between A and B	Reference is in between A and B	Reference is in between A and B	Reference is in between A and B	Reference is in between A and B
	Reference is mostly similar to B	Reference is in between A and B	Reference is in between A and B	Reference is mostly similar to A	Reference is mostly similar to B	Reference is in between A and B	Reference is in between A and B	Reference is in between A and B	Reference is in between A and B	Reference is in between A and B	Reference is in between A and B	Reference is in between A and B
	Reference is mostly similar to B	Reference is mostly similar to B	Reference is mostly similar to B	Reference is mostly similar to B	Reference is mostly similar to B	Reference is mostly similar to B	Reference is in between A and B	Reference is in between A and B	Reference is very similar to A	Reference is in between A and B	Reference is in between A and B	Reference is mostly similar to A
	Reference is mostly similar to B	Reference is mostly similar to B	Reference is mostly similar to B	Reference is in between A and B	Reference is mostly similar to B	Reference is mostly similar to B	Reference is in between A and B	Reference is mostly similar to A	Reference is mostly similar to A	Reference is in between A and B	Reference is mostly similar to A	Reference is mostly similar to A
	Reference is mostly similar to B	Reference is mostly similar to B	Reference is mostly similar to B	Reference is mostly similar to B	Reference is mostly similar to B	Reference is in between A and B	Reference is in between A and B	Reference is mostly similar to B	Reference is mostly similar to A	Reference is in between A and B	Reference is in between A and B	Reference is mostly similar to A
	Reference is mostly similar to B	Reference is mostly similar to B	Reference is mostly similar to B	Reference is in between A and B	Reference is mostly similar to B	Reference is mostly similar to B	Reference is very similar to A	Reference is very similar to A	Reference is very similar to A	Reference is very similar to A	Reference is very similar to A	Reference is very similar to A
	Reference is very similar to B	Reference is very similar to B	Reference is mostly similar to B	Reference is very similar to B	Reference is mostly similar to B	Reference is very similar to B	Reference is in between A and B	Reference is in between A and B	Reference is in between A and B	Reference is in between A and B	Reference is in between A and B	Reference is in between A and B
	Reference is very similar to B	Reference is very similar to B	Reference is mostly similar to B	Reference is mostly similar to B	Reference is mostly similar to B	Reference is mostly similar to B	Reference is mostly similar to A	Reference is in between A and B	Reference is in between A and B	Reference is mostly similar to A	Reference is mostly similar to A	Reference is mostly similar to A
	Reference is mostly similar to B	Reference is mostly similar to B	Reference is very similar to B	Reference is in between A and B	Reference is mostly similar to B	Reference is mostly similar to B	Reference is in between A and B	Reference is mostly similar to A	Reference is in between A and B	Reference is in between A and B	Reference is in between A and B	Reference is in between A and B
	Reference is mostly similar to B	Reference is mostly similar to B	Reference is mostly similar to B	Reference is mostly similar to B	Reference is mostly similar to B	Reference is mostly similar to B	Reference is mostly similar to A	Reference is very similar to A	Reference is mostly similar to A	Reference is in between A and B	Reference is very similar to A	Reference is very similar to A
	Reference is in between A and B	Reference is mostly similar to A	Reference is mostly similar to B	Reference is mostly similar to B	Reference is mostly similar to B	Reference is mostly similar to B	Reference is in between A and B	Reference is mostly similar to A	Reference is mostly similar to A	Reference is in between A and B	Reference is mostly similar to A	Reference is mostly similar to A
	Reference is very similar to B	Reference is mostly similar to B	Reference is in between A and B	Reference is mostly similar to B	Reference is mostly similar to B	Reference is very similar to B	Reference is very similar to A	Reference is mostly similar to A	Reference is mostly similar to A	Reference is mostly similar to A	Reference is mostly similar to A	Reference is mostly similar to A
	Reference is very similar to B	Reference is very similar to B	Reference is mostly similar to B	Reference is mostly similar to B	Reference is very similar to B	Reference is mostly similar to B	Reference is mostly similar to A	Reference is mostly similar to A	Reference is very similar to A	Reference is very similar to A	Reference is very similar to A	Reference is very similar to A
	Reference is very similar to B	Reference is very similar to B	Reference is very similar to B	Reference is very similar to B	Reference is very similar to B	Reference is very similar to B	Reference is in between A and B	Reference is in between A and B	Reference is in between A and B	Reference is in between A and B	Reference is in between A and B	Reference is in between A and B
	Reference is in between A and B	Reference is in between A and B	Reference is in between A and B	Reference is in between A and B	Reference is very similar to B	Reference is very similar to B	Reference is very similar to B	Reference is mostly similar to B	Reference is in between A and B	Reference is in between A and B	Reference is in between A and B	Reference is in between A and B
	Reference is in between A and B	Reference is in between A and B	Reference is mostly similar to B	Reference is mostly similar to A	Reference is in between A and B	Reference is mostly similar to A	Reference is very similar to A	Reference is very similar to A	Reference is mostly similar to A	Reference is mostly similar to A	Reference is mostly similar to A	Reference is very similar to A
	Reference is mostly similar to B	Reference is mostly similar to B	Reference is in between A and B	Reference is in between A and B	Reference is mostly similar to B	Reference is mostly similar to B	Reference is mostly similar to A	Reference is mostly similar to A	Reference is mostly similar to A	Reference is mostly similar to A	Reference is mostly similar to A	Reference is mostly similar to A
	Reference is mostly similar to B	Reference is mostly similar to B	Reference is mostly similar to B	Reference is mostly similar to B	Reference is mostly similar to B	Reference is mostly similar to B	Reference is very similar to A	Reference is very similar to A	Reference is very similar to A	Reference is in between A and B	Reference is in between A and B	Reference is in between A and B
	Reference is mostly similar to B	Reference is mostly similar to B	Reference is mostly similar to B	Reference is mostly similar to B	Reference is mostly similar to B	Reference is mostly similar to B	Reference is mostly similar to A	Reference is mostly similar to A	Reference is in between A and B	Reference is very similar to A	Reference is very similar to A	Reference is very similar to A
	Reference is very similar to A	Reference is very similar to A	Reference is mostly similar to A	Reference is mostly similar to A	Reference is mostly similar to A	Reference is mostly similar to A	Reference is very similar to A	Reference is very similar to A	Reference is very similar to A	Reference is very similar to A	Reference is very similar to A	Reference is very similar to A
	Reference is mostly similar to A	Reference is in between A and B	Reference is in between A and B	Reference is mostly similar to A	Reference is mostly similar to B	Reference is mostly similar to A	Reference is mostly similar to A	Reference is mostly similar to A	Reference is mostly similar to A	Reference is mostly similar to A	Reference is mostly similar to A	Reference is mostly similar to A
	Reference is very similar to B	Reference is very similar to B	Reference is very similar to B	Reference is in between A and B	Reference is in between A and B	Reference is in between A and B	Reference is mostly similar to B	Reference is in between A and B	Reference is in between A and B	Reference is mostly similar to B	Reference is mostly similar to B	Reference is mostly similar to B
	Reference is mostly similar to A	Reference is mostly similar to A	Reference is mostly similar to A	Reference is mostly similar to A	Reference is mostly similar to A	Reference is mostly similar to A	Reference is in between A and B	Reference is in between A and B	Reference is in between A and B	Reference is in between A and B	Reference is in between A and B	Reference is in between A and B
	Reference is very similar to B	Reference is very similar to B	Reference is very similar to B	Reference is very similar to B	Reference is very similar to B	Reference is very similar to B	Reference is very similar to A	Reference is very similar to A	Reference is very similar to A	Reference is mostly similar to A	Reference is very similar to A	Reference is very similar to A
	Reference is mostly similar to B	Reference is mostly similar to B	Reference is mostly similar to B	Reference is mostly similar to B	Reference is mostly similar to B	Reference is mostly similar to B	Reference is very similar to A	Reference is mostly similar to A	Reference is in between A and B	Reference is in between A and B	Reference is in between A and B	Reference is mostly similar to B
	Reference is mostly similar to B	Reference is very similar to B	Reference is mostly similar to B	Reference is in between A and B	Reference is mostly similar to B	Reference is mostly similar to B	Reference is mostly similar to A	Reference is mostly similar to A	Reference is mostly similar to A	Reference is mostly similar to A	Reference is mostly similar to A	Reference is mostly similar to A
	Reference is in between A and B	Reference is in between A and B	Reference is in between A and B	Reference is in between A and B	Reference is in between A and B	Reference is in between A and B	Reference is mostly similar to B	Reference is mostly similar to B	Reference is in between A and B	Reference is mostly similar to B	Reference is mostly similar to B	Reference is mostly similar to B
	Reference is very similar to B	Reference is very similar to B	Reference is in between A and B	Reference is very similar to B	Reference is very similar to B	Reference is mostly similar to B	Reference is in between A and B	Reference is in between A and B	Reference is in between A and B	Reference is in between A and B	Reference is in between A and B	Reference is in between A and B
	Reference is mostly similar to B	Reference is mostly similar to B	Reference is mostly similar to B	Reference is mostly similar to B	Reference is mostly similar to B	Reference is mostly similar to B	Reference is in between A and B	Reference is in between A and B	Reference is mostly similar to A	Reference is in between A and B	Reference is mostly similar to A	Reference is mostly similar to A
	Reference is very similar to A	Reference is mostly similar to A	Reference is in between A and B	Reference is very similar to A	Reference is mostly similar to A	Reference is very similar to A	Reference is very similar to A	Reference is very similar to A	Reference is in between A and B	Reference is mostly similar to A	Reference is in between A and B	Reference is mostly similar to B
	Reference is mostly similar to B	Reference is mostly similar to B	Reference is mostly similar to A	Reference is mostly similar to B	Reference is mostly similar to B	Reference is mostly similar to B	Reference is very similar to A	Reference is very similar to A	Reference is very similar to A	Reference is very similar to A	Reference is very similar to A	Reference is very similar to A
	Reference is mostly similar to B	Reference is in between A and B	Reference is mostly similar to B	Reference is mostly similar to B	Reference is in between A and B	Reference is mostly similar to B	Reference is in between A and B	Reference is mostly similar to A	Reference is mostly similar to B	Reference is in between A and B	Reference is in between A and B	Reference is in between A and B
	Reference is in between A and B	Reference is in between A and B	Reference is in between A and B	Reference is in between A and B	Reference is in between A and B	Reference is mostly similar to B	Reference is mostly similar to A	Reference is mostly similar to A	Reference is in between A and B	Reference is in between A and B	Reference is in between A and B	Reference is mostly similar to A
	Reference is mostly similar to B	Reference is mostly similar to B	Reference is in between A and B	Reference is very similar to B	Reference is mostly similar to B	Reference is mostly similar to B	Reference is very similar to A	Reference is very similar to A	Reference is very similar to A	Reference is very similar to A	Reference is very similar to A	Reference is mostly similar to A
	Reference is mostly similar to B	Reference is mostly similar to B	Reference is mostly similar to B	Reference is mostly similar to B	Reference is mostly similar to B	Reference is mostly similar to B	Reference is very similar to A	Reference is very similar to A	Reference is mostly similar to A	Reference is in between A and B	Reference is mostly similar to A	Reference is very similar to A
	Reference is very similar to B	Reference is very similar to B	Reference is in between A and B	Reference is in between A and B	Reference is in between A and B	Reference is mostly similar to B	Reference is very similar to A	Reference is very similar to A	Reference is mostly similar to A	Reference is mostly similar to A	Reference is mostly similar to A	Reference is mostly similar to A
	Reference is mostly similar to B	Reference is mostly similar to B	Reference is in between A and B	Reference is mostly similar to B	Reference is in between A and B	Reference is mostly similar to B	Reference is in between A and B	Reference is mostly similar to B	Reference is mostly similar to B	Reference is in between A and B	Reference is in between A and B	Reference is mostly similar to B
	Reference is very similar to B	Reference is very similar to B	Reference is very similar to B	Reference is very similar to B	Reference is very similar to B	Reference is very similar to B	Reference is mostly similar to A	Reference is mostly similar to A	Reference is very similar to A	Reference is mostly similar to A	Reference is very similar to A	Reference is mostly similar to A
	Reference is very similar to B	Reference is mostly similar to B	Reference is mostly similar to B	Reference is mostly similar to B	Reference is mostly similar to B	Reference is mostly similar to B	Reference is very similar to A	Reference is mostly similar to A	Reference is mostly similar to A	Reference is in between A and B	Reference is mostly similar to A	Reference is mostly similar to A
	Reference is very similar to B	Reference is very similar to B	Reference is very similar to B	Reference is very similar to B	Reference is very similar to B	Reference is very similar to B	Reference is mostly similar to A	Reference is in between A and B	Reference is mostly similar to B	Reference is in between A and B	Reference is in between A and B	Reference is mostly similar to A
	Reference is mostly similar to B	Reference is mostly similar to B	Reference is very similar to B	Reference is mostly similar to B	Reference is mostly similar to B	Reference is mostly similar to B	Reference is mostly similar to B	Reference is mostly similar to B	Reference is very similar to B	Reference is very similar to B	Reference is very similar to B	Reference is very similar to B
	Reference is mostly similar to B	Reference is in between A and B	Reference is in between A and B	Reference is mostly similar to B	Reference is in between A and B	Reference is mostly similar to B	Reference is very similar to A	Reference is very similar to A	Reference is very similar to A	Reference is very similar to A	Reference is very similar to A	Reference is very similar to A
	Reference is in between A and B	Reference is mostly similar to B	Reference is in between A and B	Reference is mostly similar to B	Reference is in between A and B	Reference is in between A and B	Reference is mostly similar to A	Reference is mostly similar to B	Reference is mostly similar to A	Reference is mostly similar to A	Reference is mostly similar to B	Reference is mostly similar to A
	Reference is mostly similar to B	Reference is mostly similar to B	Reference is mostly similar to B	Reference is mostly similar to B	Reference is very similar to B	Reference is mostly similar to B	Reference is in between A and B	Reference is in between A and B	Reference is in between A and B	Reference is in between A and B	Reference is in between A and B	Reference is in between A and B
	Reference is mostly similar to B	Reference is mostly similar to B	Reference is mostly similar to B	Reference is mostly similar to B	Reference is mostly similar to B	Reference is mostly similar to B	Reference is very similar to A	Reference is very similar to A	Reference is very similar to A	Reference is very similar to A	Reference is very similar to A	Reference is very similar to A
	Reference is mostly similar to B	Reference is mostly similar to B	Reference is mostly similar to B	Reference is in between A and B	Reference is mostly similar to B	Reference is in between A and B	Reference is mostly similar to A	Reference is mostly similar to A	Reference is mostly similar to A	Reference is mostly similar to A	Reference is mostly similar to A	Reference is mostly similar to A
	Reference is mostly similar to B	Reference is mostly similar to B	Reference is in between A and B	Reference is in between A and B	Reference is in between A and B	Reference is in between A and B	Reference is very similar to A	Reference is mostly similar to A	Reference is mostly similar to A	Reference is mostly similar to A	Reference is mostly similar to A	Reference is very similar to A
	Reference is very similar to B	Reference is very similar to B	Reference is very similar to B	Reference is very similar to B	Reference is very similar to B	Reference is very similar to B	Reference is mostly similar to A	Reference is mostly similar to A	Reference is very similar to A	Reference is very similar to A	Reference is very similar to A	Reference is very similar to A
	Reference is mostly similar to B	Reference is mostly similar to B	Reference is mostly similar to B	Reference is mostly similar to B	Reference is in between A and B	Reference is very similar to B	Reference is mostly similar to A	Reference is mostly similar to A	Reference is mostly similar to A	Reference is mostly similar to A	Reference is mostly similar to A	Reference is mostly similar to A
	Reference is in between A and B	Reference is in between A and B	Reference is in between A and B	Reference is in between A and B	Reference is very similar to B	Reference is very similar to B	Reference is mostly similar to A	Reference is in between A and B	Reference is mostly similar to A	Reference is mostly similar to A	Reference is mostly similar to B	Reference is mostly similar to A
	Reference is mostly similar to B	Reference is mostly similar to B	Reference is in between A and B	Reference is in between A and B	Reference is in between A and B	Reference is mostly similar to A	Reference is mostly similar to A	Reference is mostly similar to B	Reference is in between A and B	Reference is mostly similar to A	Reference is mostly similar to A	Reference is in between A and B
	Reference is mostly similar to B	Reference is very similar to B	Reference is in between A and B	Reference is in between A and B	Reference is mostly similar to B	Reference is in between A and B	Reference is in between A and B	Reference is mostly similar to A	Reference is in between A and B	Reference is mostly similar to B	Reference is in between A and B	Reference is mostly similar to A
	Reference is mostly similar to B	Reference is mostly similar to B	Reference is mostly similar to B	Reference is mostly similar to B	Reference is mostly similar to B	Reference is mostly similar to B	Reference is mostly similar to A	Reference is mostly similar to A	Reference is mostly similar to B	Reference is in between A and B	Reference is in between A and B	Reference is in between A and B
							Reference is very similar to A	Reference is very similar to A	Reference is very similar to A	Reference is mostly similar to A	Reference is very similar to A	Reference is very similar to A
							Reference is in between A and B	Reference is very similar to A	Reference is in between A and B	Reference is in between A and B	Reference is in between A and B	Reference is very similar to A
							Reference is in between A and B	Reference is mostly similar to B	Reference is in between A and B	Reference is in between A and B	Reference is in between A and B	Reference is in between A and B
							Reference is mostly similar to A	Reference is mostly similar to A	Reference is in between A and B	Reference is in between A and B	Reference is in between A and B	Reference is in between A and B
							Reference is mostly similar to A	Reference is mostly similar to A	Reference is mostly similar to A	Reference is in between A and B	Reference is in between A and B	Reference is mostly similar to A
							Reference is mostly similar to A	Reference is in between A and B	Reference is in between A and B	Reference is mostly similar to B	Reference is in between A and B	Reference is mostly similar to B
							Reference is very similar to A	Reference is very similar to A	Reference is very similar to A	Reference is very similar to A	Reference is very similar to A	Reference is very similar to A
							Reference is mostly similar to B	Reference is in between A and B	Reference is very similar to B	Reference is in between A and B	Reference is mostly similar to A	Reference is mostly similar to A
							Reference is mostly similar to B	Reference is mostly similar to B	Reference is mostly similar to B	Reference is mostly similar to B	Reference is mostly similar to A	Reference is mostly similar to B
							Reference is very similar to A	Reference is mostly similar to A	Reference is mostly similar to A	Reference is mostly similar to A	Reference is mostly similar to A	Reference is mostly similar to A
							Reference is mostly similar to A	Reference is mostly similar to A	Reference is in between A and B	Reference is in between A and B	Reference is in between A and B	Reference is mostly similar to A
							Reference is in between A and B	Reference is mostly similar to A	Reference is mostly similar to B	Reference is mostly similar to B	Reference is in between A and B	Reference is mostly similar to B
							Reference is very similar to A	Reference is mostly similar to A	Reference is mostly similar to A	Reference is mostly similar to A	Reference is mostly similar to A	Reference is mostly similar to A
							Reference is mostly similar to A	Reference is mostly similar to A	Reference is in between A and B	Reference is in between A and B	Reference is in between A and B	Reference is mostly similar to A
							Reference is in between A and B	Reference is mostly similar to A	Reference is mostly similar to A	Reference is in between A and B	Reference is mostly similar to B	Reference is mostly similar to A
							Reference is in between A and B	Reference is in between A and B	Reference is in between A and B	Reference is in between A and B	Reference is mostly similar to B	Reference is in between A and B
							Reference is mostly similar to A	Reference is mostly similar to A	Reference is in between A and B	Reference is in between A and B	Reference is in between A and B	Reference is in between A and B
							Reference is in between A and B	Reference is in between A and B	Reference is in between A and B	Reference is in between A and B	Reference is in between A and B	Reference is in between A and B
							Reference is mostly similar to A	Reference is in between A and B	Reference is mostly similar to A	Reference is in between A and B	Reference is mostly similar to A	Reference is in between A and B
							Reference is in between A and B	Reference is in between A and B	Reference is mostly similar to A	Reference is in between A and B	Reference is mostly similar to A	Reference is in between A and B
							Reference is mostly similar to A	Reference is mostly similar to A	Reference is mostly similar to A	Reference is mostly similar to A	Reference is mostly similar to A	Reference is in between A and B
							Reference is mostly similar to A	Reference is mostly similar to A	Reference is in between A and B	Reference is mostly similar to A	Reference is mostly similar to A	Reference is in between A and B
							Reference is in between A and B	Reference is mostly similar to B	Reference is in between A and B	Reference is in between A and B	Reference is in between A and B	Reference is in between A and B
							Reference is mostly similar to B	Reference is mostly similar to B	Reference is mostly similar to A	Reference is mostly similar to B	Reference is mostly similar to B	Reference is mostly similar to B
							Reference is mostly similar to A	Reference is in between A and B	Reference is mostly similar to A	Reference is mostly similar to B	Reference is in between A and B	Reference is mostly similar to B
							Reference is very similar to A	Reference is mostly similar to B	Reference is very similar to A	Reference is in between A and B	Reference is mostly similar to B	Reference is in between A and B
							Reference is in between A and B	Reference is mostly similar to B	Reference is mostly similar to A	Reference is in between A and B	Reference is in between A and B	Reference is mostly similar to A
							Reference is very similar to A	Reference is mostly similar to B	Reference is mostly similar to B	Reference is in between A and B	Reference is in between A and B	Reference is mostly similar to A
							Reference is mostly similar to A	Reference is in between A and B	Reference is in between A and B	Reference is in between A and B	Reference is in between A and B	Reference is in between A and B
							Reference is in between A and B	Reference is mostly similar to B	Reference is very similar to B	Reference is in between A and B	Reference is mostly similar to B	Reference is mostly similar to B
							Reference is mostly similar to B	Reference is mostly similar to B	Reference is mostly similar to A	Reference is mostly similar to B	Reference is mostly similar to B	Reference is mostly similar to A
							Reference is mostly similar to A	Reference is mostly similar to A	Reference is mostly similar to A	Reference is mostly similar to A	Reference is mostly similar to A	Reference is mostly similar to A
							Reference is very similar to A	Reference is mostly similar to A	Reference is mostly similar to A	Reference is mostly similar to A	Reference is mostly similar to A	Reference is mostly similar to A
							Reference is mostly similar to B	Reference is in between A and B	Reference is in between A and B	Reference is mostly similar to B	Reference is mostly similar to B	Reference is mostly similar to B
							Reference is very similar to A	Reference is very similar to A	Reference is very similar to A	Reference is very similar to A	Reference is mostly similar to A	Reference is mostly similar to A
							Reference is very similar to A	Reference is very similar to A	Reference is very similar to A	Reference is very similar to A	Reference is very similar to A	Reference is very similar to A
							Reference is very similar to A	Reference is very similar to A	Reference is very similar to A	Reference is very similar to A	Reference is very similar to A	Reference is very similar to A
							Reference is mostly similar to A	Reference is mostly similar to A	Reference is mostly similar to A	Reference is mostly similar to A	Reference is mostly similar to A	Reference is mostly similar to A
							Reference is very similar to A	Reference is very similar to A	Reference is very similar to A	Reference is mostly similar to A	Reference is very similar to A	Reference is very similar to A
							Reference is very similar to A	Reference is very similar to A	Reference is very similar to A	Reference is very similar to A	Reference is very similar to A	Reference is very similar to A
							Reference is in between A and B	Reference is mostly similar to B	Reference is mostly similar to B	Reference is in between A and B	Reference is mostly similar to B	Reference is mostly similar to B
							Reference is very similar to A	Reference is very similar to A	Reference is very similar to A	Reference is very similar to A	Reference is very similar to A	Reference is very similar to A
							Reference is very similar to A	Reference is very similar to A	Reference is mostly similar to A	Reference is very similar to A	Reference is very similar to A	Reference is very similar to A
							Reference is mostly similar to A	Reference is mostly similar to A	Reference is mostly similar to A	Reference is mostly similar to B	Reference is in between A and B	Reference is mostly similar to B
							Reference is very similar to A	Reference is mostly similar to A	Reference is mostly similar to A	Reference is mostly similar to A	Reference is mostly similar to A	Reference is mostly similar to A
							Reference is very similar to A	Reference is very similar to A	Reference is very similar to A	Reference is very similar to A	Reference is mostly similar to A	Reference is mostly similar to A
							Reference is mostly similar to A	Reference is mostly similar to A	Reference is mostly similar to A	Reference is mostly similar to A	Reference is mostly similar to A	Reference is mostly similar to A
							Reference is very similar to A	Reference is mostly similar to A	Reference is very similar to A	Reference is mostly similar to A	Reference is mostly similar to A	Reference is mostly similar to A
							Reference is very similar to A	Reference is very similar to A	Reference is very similar to A	Reference is very similar to A	Reference is very similar to A	Reference is mostly similar to A
							Reference is mostly similar to A	Reference is in between A and B	Reference is mostly similar to A	Reference is mostly similar to A	Reference is in between A and B	Reference is in between A and B
							Reference is very similar to A	Reference is very similar to A	Reference is very similar to A	Reference is very similar to A	Reference is very similar to A	Reference is very similar to A
							Reference is mostly similar to A	Reference is mostly similar to A	Reference is in between A and B	Reference is mostly similar to A	Reference is mostly similar to A	Reference is mostly similar to A
							Reference is in between A and B	Reference is in between A and B	Reference is in between A and B	Reference is in between A and B	Reference is in between A and B	Reference is in between A and B
							Reference is mostly similar to A	Reference is mostly similar to A	Reference is mostly similar to A	Reference is mostly similar to A	Reference is mostly similar to A	Reference is mostly similar to A
							Reference is very similar to A	Reference is very similar to A	Reference is in between A and B	Reference is mostly similar to A	Reference is very similar to A	Reference is mostly similar to A
							Reference is in between A and B	Reference is mostly similar to A	Reference is in between A and B	Reference is mostly similar to A	Reference is in between A and B	Reference is in between A and B
							Reference is very similar to A	Reference is very similar to A	Reference is very similar to A	Reference is mostly similar to A	Reference is very similar to A	Reference is mostly similar to A
							Reference is mostly similar to A	Reference is mostly similar to A	Reference is mostly similar to A	Reference is mostly similar to A	Reference is mostly similar to A	Reference is mostly similar to A
							Reference is very similar to A	Reference is very similar to A	Reference is very similar to A	Reference is mostly similar to A	Reference is mostly similar to A	Reference is mostly similar to A
							Reference is mostly similar to A	Reference is mostly similar to A	Reference is very similar to A	Reference is mostly similar to A	Reference is in between A and B	Reference is in between A and B
							Reference is mostly similar to A	Reference is mostly similar to A	Reference is mostly similar to A	Reference is very similar to A	Reference is very similar to A	Reference is very similar to A
							Reference is mostly similar to A	Reference is mostly similar to A	Reference is very similar to A	Reference is in between A and B	Reference is mostly similar to A	Reference is in between A and B
							Reference is in between A and B	Reference is in between A and B	Reference is in between A and B	Reference is very similar to A	Reference is very similar to A	Reference is very similar to A
							Reference is in between A and B	Reference is in between A and B	Reference is in between A and B	Reference is mostly similar to B	Reference is mostly similar to B	Reference is in between A and B
							Reference is mostly similar to A	Reference is very similar to A	Reference is mostly similar to A	Reference is in between A and B	Reference is in between A and B	Reference is in between A and B
							Reference is mostly similar to A	Reference is mostly similar to A	Reference is mostly similar to A	Reference is mostly similar to A	Reference is mostly similar to A	Reference is mostly similar to A
							Reference is mostly similar to A	Reference is mostly similar to A	Reference is mostly similar to A	Reference is mostly similar to A	Reference is mostly similar to A	Reference is mostly similar to A
							Reference is mostly similar to B	Reference is mostly similar to B	Reference is mostly similar to B	Reference is mostly similar to B	Reference is mostly similar to B	Reference is mostly similar to B
							Reference is mostly similar to B	Reference is mostly similar to B	Reference is mostly similar to B	Reference is in between A and B	Reference is in between A and B	Reference is mostly similar to B
							Reference is mostly similar to A	Reference is mostly similar to A	Reference is mostly similar to A	Reference is mostly similar to A	Reference is in between A and B	Reference is in between A and B
							Reference is in between A and B	Reference is in between A and B	Reference is in between A and B	Reference is in between A and B	Reference is in between A and B	Reference is in between A and B
							Reference is mostly similar to A	Reference is mostly similar to A	Reference is mostly similar to A	Reference is mostly similar to A	Reference is mostly similar to A	Reference is mostly similar to A
							Reference is in between A and B	Reference is in between A and B	Reference is in between A and B	Reference is in between A and B	Reference is in between A and B	Reference is in between A and B
							Reference is mostly similar to A	Reference is mostly similar to A	Reference is mostly similar to A	Reference is mostly similar to A	Reference is mostly similar to A	Reference is mostly similar to A
							Reference is in between A and B	Reference is mostly similar to A	Reference is mostly similar to A	Reference is in between A and B	Reference is in between A and B	Reference is mostly similar to A
							Reference is in between A and B	Reference is in between A and B	Reference is mostly similar to A	Reference is mostly similar to B	Reference is in between A and B	Reference is in between A and B
							Reference is in between A and B	Reference is in between A and B	Reference is in between A and B	Reference is in between A and B	Reference is in between A and B	Reference is in between A and B
							Reference is very similar to A	Reference is mostly similar to A	Reference is in between A and B	Reference is mostly similar to A	Reference is very similar to A	Reference is in between A and B
							Reference is in between A and B	Reference is mostly similar to A	Reference is mostly similar to A	Reference is mostly similar to A	Reference is mostly similar to A	Reference is mostly similar to A
							Reference is mostly similar to A	Reference is mostly similar to A	Reference is mostly similar to A	Reference is mostly similar to A	Reference is mostly similar to A	Reference is mostly similar to A
							Reference is in between A and B	Reference is in between A and B	Reference is in between A and B	Reference is in between A and B	Reference is in between A and B	Reference is in between A and B
							Reference is very similar to A	Reference is mostly similar to A	Reference is very similar to A	Reference is mostly similar to A	Reference is mostly similar to A	Reference is mostly similar to A
							Reference is mostly similar to A	Reference is mostly similar to A	Reference is mostly similar to A	Reference is mostly similar to A	Reference is mostly similar to A	Reference is mostly similar to A
							Reference is very similar to A	Reference is mostly similar to A	Reference is in between A and B	Reference is mostly similar to A	Reference is very similar to A	Reference is mostly similar to A
							Reference is mostly similar to A	Reference is in between A and B	Reference is mostly similar to B	Reference is in between A and B	Reference is mostly similar to B	Reference is in between A and B
							Reference is mostly similar to A	Reference is mostly similar to A	Reference is in between A and B	Reference is mostly similar to A	Reference is in between A and B	Reference is in between A and B
							Reference is mostly similar to A	Reference is mostly similar to A	Reference is in between A and B	Reference is in between A and B	Reference is mostly similar to A	Reference is mostly similar to A
							Reference is very similar to A	Reference is very similar to A	Reference is very similar to A	Reference is very similar to A	Reference is very similar to A	Reference is very similar to A
							Reference is in between A and B	Reference is in between A and B	Reference is in between A and B	Reference is in between A and B	Reference is in between A and B	Reference is in between A and B
							Reference is mostly similar to A	Reference is in between A and B	Reference is mostly similar to A	Reference is in between A and B	Reference is very similar to A	Reference is in between A and B
							Reference is in between A and B	Reference is mostly similar to B	Reference is in between A and B	Reference is in between A and B	Reference is in between A and B	Reference is in between A and B
							Reference is mostly similar to A	Reference is very similar to A	Reference is in between A and B	Reference is mostly similar to A	Reference is very similar to A	Reference is mostly similar to A
							Reference is mostly similar to B	Reference is mostly similar to B	Reference is mostly similar to B	Reference is mostly similar to B	Reference is mostly similar to B	Reference is mostly similar to B
							Reference is mostly similar to A	Reference is mostly similar to B	Reference is mostly similar to A	Reference is mostly similar to B	Reference is mostly similar to B	Reference is in between A and B
							Reference is mostly similar to A	Reference is mostly similar to A	Reference is in between A and B	Reference is mostly similar to A	Reference is in between A and B	Reference is in between A and B
							Reference is very similar to A	Reference is mostly similar to A	Reference is very similar to A	Reference is mostly similar to A	Reference is very similar to A	Reference is very similar to A
							Reference is mostly similar to A	Reference is in between A and B	Reference is very similar to A	Reference is mostly similar to A	Reference is mostly similar to A	Reference is mostly similar to A
							Reference is in between A and B	Reference is very similar to A	Reference is very similar to A	Reference is in between A and B	Reference is very similar to A	Reference is very similar to A
							Reference is in between A and B	Reference is in between A and B	Reference is in between A and B	Reference is mostly similar to A	Reference is mostly similar to A	Reference is in between A and B
							Reference is very similar to A	Reference is mostly similar to A	Reference is in between A and B	Reference is in between A and B	Reference is in between A and B	Reference is in between A and B
							Reference is mostly similar to A	Reference is mostly similar to A	Reference is mostly similar to A	Reference is mostly similar to A	Reference is mostly similar to A	Reference is mostly similar to A
							Reference is mostly similar to A	Reference is mostly similar to A	Reference is mostly similar to A	Reference is mostly similar to A	Reference is mostly similar to A	Reference is mostly similar to A
							Reference is very similar to A	Reference is very similar to A	Reference is very similar to A	Reference is very similar to A	Reference is very similar to A	Reference is very similar to A
							Reference is very similar to A	Reference is mostly similar to A	Reference is very similar to A	Reference is mostly similar to A	Reference is mostly similar to A	Reference is mostly similar to A
							Reference is very similar to A	Reference is very similar to A	Reference is very similar to A	Reference is very similar to A	Reference is very similar to A	Reference is very similar to A
							Reference is mostly similar to A	Reference is mostly similar to A	Reference is mostly similar to A	Reference is mostly similar to A	Reference is mostly similar to A	Reference is mostly similar to A
							Reference is very similar to A	Reference is very similar to A	Reference is mostly similar to A	Reference is very similar to A	Reference is mostly similar to A	Reference is mostly similar to A
							Reference is mostly similar to A	Reference is very similar to A	Reference is very similar to A	Reference is very similar to A	Reference is very similar to A	Reference is very similar to A
							Reference is very similar to A	Reference is very similar to A	Reference is mostly similar to A	Reference is very similar to A	Reference is very similar to A	Reference is very similar to A
							Reference is very similar to A	Reference is very similar to A	Reference is very similar to A	Reference is very similar to A	Reference is very similar to A	Reference is very similar to A
							Reference is very similar to A	Reference is mostly similar to A	Reference is mostly similar to A	Reference is very similar to A	Reference is very similar to A	Reference is very similar to A
							Reference is very similar to A	Reference is very similar to A	Reference is very similar to A	Reference is very similar to A	Reference is very similar to A	Reference is very similar to A
							Reference is very similar to A	Reference is very similar to A	Reference is very similar to A	Reference is very similar to A	Reference is mostly similar to A	Reference is very similar to A
							Reference is very similar to A	Reference is very similar to A	Reference is very similar to A	Reference is very similar to A	Reference is very similar to A	Reference is very similar to A
							Reference is very similar to A	Reference is mostly similar to A	Reference is mostly similar to A	Reference is mostly similar to A	Reference is very similar to A	Reference is mostly similar to A
							Reference is mostly similar to A	Reference is mostly similar to A	Reference is mostly similar to A	Reference is mostly similar to A	Reference is mostly similar to A	Reference is mostly similar to A
							Reference is mostly similar to A	Reference is mostly similar to A	Reference is mostly similar to A	Reference is mostly similar to B	Reference is in between A and B	Reference is in between A and B
							Reference is very similar to A	Reference is very similar to A	Reference is very similar to A	Reference is mostly similar to A	Reference is very similar to A	Reference is very similar to A
							Reference is very similar to A	Reference is very similar to A	Reference is very similar to A	Reference is very similar to A	Reference is very similar to A	Reference is very similar to A
							Reference is mostly similar to B	Reference is in between A and B	Reference is mostly similar to A	Reference is in between A and B	Reference is mostly similar to B	Reference is in between A and B
							Reference is very similar to A	Reference is very similar to A	Reference is very similar to A	Reference is very similar to A	Reference is very similar to A	Reference is very similar to A
							Reference is mostly similar to A	Reference is mostly similar to A	Reference is in between A and B	Reference is mostly similar to A	Reference is mostly similar to A	Reference is mostly similar to A
							Reference is mostly similar to A	Reference is mostly similar to A	Reference is mostly similar to A	Reference is mostly similar to A	Reference is mostly similar to A	Reference is mostly similar to A
							Reference is mostly similar to A	Reference is mostly similar to A	Reference is mostly similar to A	Reference is mostly similar to A	Reference is mostly similar to A	Reference is mostly similar to A
							Reference is very similar to A	Reference is very similar to A	Reference is mostly similar to A	Reference is very similar to A	Reference is very similar to A	Reference is very similar to A
							Reference is very similar to A	Reference is very similar to A	Reference is very similar to A	Reference is very similar to A	Reference is very similar to A	Reference is very similar to A
							Reference is very similar to A	Reference is very similar to A	Reference is mostly similar to A	Reference is very similar to A	Reference is very similar to A	Reference is very similar to A
							Reference is very similar to A	Reference is very similar to A	Reference is very similar to A	Reference is very similar to A	Reference is very similar to A	Reference is very similar to A
							Reference is very similar to A	Reference is very similar to A	Reference is very similar to A	Reference is very similar to A	Reference is very similar to A	Reference is very similar to A
							Reference is very similar to A	Reference is very similar to A	Reference is mostly similar to A	Reference is very similar to A	Reference is in between A and B	Reference is mostly similar to A
							Reference is very similar to A	Reference is very similar to A	Reference is very similar to A	Reference is very similar to A	Reference is very similar to A	Reference is very similar to A
							Reference is mostly similar to A	Reference is mostly similar to A	Reference is in between A and B	Reference is mostly similar to A	Reference is in between A and B	Reference is mostly similar to A
							Reference is mostly similar to A	Reference is very similar to A	Reference is mostly similar to A	Reference is in between A and B	Reference is in between A and B	Reference is in between A and B
							Reference is very similar to A	Reference is very similar to A	Reference is very similar to A	Reference is mostly similar to A	Reference is mostly similar to A	Reference is mostly similar to A
							Reference is very similar to A	Reference is very similar to A	Reference is very similar to A	Reference is very similar to A	Reference is very similar to A	Reference is very similar to A
							Reference is mostly similar to A	Reference is mostly similar to A	Reference is mostly similar to A	Reference is mostly similar to A	Reference is mostly similar to A	Reference is mostly similar to A
							Reference is in between A and B	Reference is in between A and B	Reference is in between A and B	Reference is in between A and B	Reference is in between A and B	Reference is in between A and B
							Reference is mostly similar to B	Reference is very similar to A	Reference is mostly similar to B	Reference is mostly similar to B	Reference is mostly similar to B	Reference is very similar to A
							Reference is mostly similar to B	Reference is in between A and B	Reference is in between A and B	Reference is mostly similar to A	Reference is mostly similar to A	Reference is mostly similar to A
							Reference is mostly similar to A	Reference is mostly similar to A	Reference is very similar to A	Reference is very similar to A	Reference is very similar to A	Reference is very similar to A
							Reference is mostly similar to A	Reference is mostly similar to A	Reference is mostly similar to A	Reference is mostly similar to A	Reference is mostly similar to A	Reference is mostly similar to A
							Reference is mostly similar to A	Reference is mostly similar to A	Reference is mostly similar to A	Reference is mostly similar to A	Reference is mostly similar to A	Reference is mostly similar to A
							Reference is mostly similar to A	Reference is mostly similar to A	Reference is mostly similar to A	Reference is in between A and B	Reference is mostly similar to A	Reference is in between A and B
							Reference is mostly similar to A	Reference is mostly similar to A	Reference is in between A and B	Reference is in between A and B	Reference is in between A and B	Reference is in between A and B
							Reference is very similar to A	Reference is very similar to A	Reference is very similar to A	Reference is very similar to A	Reference is very similar to A	Reference is very similar to A
							Reference is very similar to A	Reference is very similar to A	Reference is in between A and B	Reference is mostly similar to A	Reference is very similar to A	Reference is very similar to A
							Reference is mostly similar to A	Reference is mostly similar to A	Reference is mostly similar to A	Reference is mostly similar to A	Reference is mostly similar to A	Reference is mostly similar to A
							Reference is in between A and B	Reference is in between A and B	Reference is in between A and B	Reference is in between A and B	Reference is in between A and B	Reference is mostly similar to B
							Reference is mostly similar to A	Reference is mostly similar to A	Reference is mostly similar to A	Reference is mostly similar to A	Reference is mostly similar to A	Reference is mostly similar to A
							Reference is mostly similar to A	Reference is mostly similar to A	Reference is mostly similar to A	Reference is very similar to A	Reference is mostly similar to A	Reference is mostly similar to A
							Reference is in between A and B	Reference is in between A and B	Reference is in between A and B	Reference is mostly similar to B	Reference is mostly similar to B	Reference is mostly similar to B
							Reference is in between A and B	Reference is in between A and B	Reference is mostly similar to A	Reference is mostly similar to A	Reference is mostly similar to B	Reference is in between A and B
							Reference is in between A and B	Reference is in between A and B	Reference is in between A and B	Reference is in between A and B	Reference is in between A and B	Reference is in between A and B
							Reference is very similar to A	Reference is very similar to A	Reference is very similar to A	Reference is very similar to A	Reference is very similar to A	Reference is very similar to A
							Reference is in between A and B	Reference is mostly similar to B	Reference is mostly similar to A	Reference is in between A and B	Reference is mostly similar to B	Reference is in between A and B
							Reference is mostly similar to A	Reference is mostly similar to A	Reference is in between A and B	Reference is mostly similar to A	Reference is mostly similar to A	Reference is in between A and B
							Reference is in between A and B	Reference is in between A and B	Reference is in between A and B	Reference is mostly similar to A	Reference is in between A and B	Reference is mostly similar to A
							Reference is in between A and B	Reference is in between A and B	Reference is in between A and B	Reference is mostly similar to A	Reference is in between A and B	Reference is in between A and B
							Reference is in between A and B	Reference is mostly similar to A	Reference is in between A and B	Reference is in between A and B	Reference is in between A and B	Reference is in between A and B
							Reference is very similar to B	Reference is very similar to B	Reference is in between A and B	Reference is in between A and B	Reference is mostly similar to B	Reference is in between A and B
							Reference is in between A and B	Reference is mostly similar to A	Reference is in between A and B	Reference is mostly similar to A	Reference is in between A and B	Reference is in between A and B
							Reference is mostly similar to A	Reference is mostly similar to A	Reference is in between A and B	Reference is mostly similar to A	Reference is mostly similar to A	Reference is mostly similar to A
							Reference is mostly similar to B	Reference is mostly similar to B	Reference is mostly similar to B	Reference is mostly similar to B	Reference is mostly similar to B	Reference is mostly similar to B
							Reference is mostly similar to A	Reference is mostly similar to A	Reference is mostly similar to A	Reference is mostly similar to A	Reference is mostly similar to A	Reference is mostly similar to A
							Reference is mostly similar to A	Reference is mostly similar to A	Reference is mostly similar to A	Reference is in between A and B	Reference is in between A and B	Reference is in between A and B
							Reference is mostly similar to A	Reference is mostly similar to A	Reference is very similar to A	Reference is mostly similar to A	Reference is very similar to A	Reference is very similar to A
							Reference is mostly similar to A	Reference is mostly similar to A	Reference is in between A and B	Reference is mostly similar to A	Reference is very similar to A	Reference is very similar to A
							Reference is very similar to A	Reference is mostly similar to A	Reference is in between A and B	Reference is mostly similar to B	Reference is in between A and B	Reference is in between A and B
							Reference is mostly similar to A	Reference is mostly similar to A	Reference is in between A and B	Reference is mostly similar to A	Reference is in between A and B	Reference is mostly similar to A
							Reference is very similar to A	Reference is very similar to A	Reference is very similar to A	Reference is mostly similar to A	Reference is very similar to A	Reference is very similar to A
							Reference is mostly similar to A	Reference is mostly similar to A	Reference is mostly similar to A	Reference is mostly similar to A	Reference is mostly similar to A	Reference is mostly similar to A
							Reference is very similar to A	Reference is very similar to A	Reference is very similar to A	Reference is very similar to A	Reference is very similar to A	Reference is very similar to A
							Reference is very similar to A	Reference is mostly similar to A	Reference is mostly similar to A	Reference is very similar to A	Reference is very similar to A	Reference is very similar to A
							Reference is in between A and B	Reference is in between A and B	Reference is in between A and B	Reference is mostly similar to B	Reference is mostly similar to A	Reference is in between A and B
							Reference is mostly similar to A	Reference is mostly similar to A	Reference is mostly similar to A	Reference is mostly similar to A	Reference is mostly similar to A	Reference is mostly similar to A
							Reference is mostly similar to A	Reference is mostly similar to A	Reference is mostly similar to A	Reference is mostly similar to A	Reference is mostly similar to A	Reference is mostly similar to A
							Reference is in between A and B	Reference is in between A and B	Reference is in between A and B	Reference is in between A and B	Reference is in between A and B	Reference is in between A and B
							Reference is in between A and B	Reference is in between A and B	Reference is in between A and B	Reference is in between A and B	Reference is in between A and B	Reference is in between A and B
							Reference is mostly similar to A	Reference is mostly similar to A	Reference is mostly similar to A	Reference is mostly similar to A	Reference is in between A and B	Reference is in between A and B
							Reference is mostly similar to A	Reference is mostly similar to A	Reference is mostly similar to A	Reference is mostly similar to A	Reference is mostly similar to A	Reference is mostly similar to A
							Reference is mostly similar to A	Reference is mostly similar to A	Reference is in between A and B	Reference is very similar to A	Reference is very similar to A	Reference is mostly similar to A
							Reference is mostly similar to A	Reference is mostly similar to A	Reference is mostly similar to A	Reference is mostly similar to A	Reference is mostly similar to A	Reference is mostly similar to A
							Reference is in between A and B	Reference is mostly similar to A	Reference is mostly similar to A	Reference is in between A and B	Reference is in between A and B	Reference is mostly similar to A
							Reference is mostly similar to A	Reference is mostly similar to A	Reference is mostly similar to A	Reference is mostly similar to A	Reference is mostly similar to A	Reference is mostly similar to A
							Reference is mostly similar to A	Reference is mostly similar to A	Reference is in between A and B	Reference is mostly similar to A	Reference is mostly similar to A	Reference is mostly similar to A
							Reference is in between A and B	Reference is in between A and B	Reference is in between A and B	Reference is in between A and B	Reference is in between A and B	Reference is in between A and B
							Reference is in between A and B	Reference is in between A and B	Reference is mostly similar to A	Reference is mostly similar to B	Reference is in between A and B	Reference is in between A and B
							Reference is mostly similar to A	Reference is mostly similar to A	Reference is mostly similar to A	Reference is mostly similar to A	Reference is mostly similar to A	Reference is mostly similar to A
							Reference is mostly similar to A	Reference is mostly similar to A	Reference is in between A and B	Reference is mostly similar to A	Reference is very similar to A	Reference is mostly similar to A
							Reference is in between A and B	Reference is in between A and B	Reference is mostly similar to B	Reference is in between A and B	Reference is mostly similar to A	Reference is in between A and B
							Reference is mostly similar to A	Reference is mostly similar to A	Reference is in between A and B	Reference is mostly similar to A	Reference is mostly similar to A	Reference is mostly similar to A
							Reference is mostly similar to A	Reference is mostly similar to A	Reference is in between A and B	Reference is mostly similar to A	Reference is very similar to A	Reference is very similar to A
							Reference is in between A and B	Reference is in between A and B	Reference is in between A and B	Reference is in between A and B	Reference is in between A and B	Reference is in between A and B
							Reference is in between A and B	Reference is in between A and B	Reference is mostly similar to A	Reference is in between A and B	Reference is in between A and B	Reference is in between A and B
							Reference is in between A and B	Reference is in between A and B	Reference is in between A and B	Reference is in between A and B	Reference is mostly similar to A	Reference is mostly similar to A
							Reference is in between A and B	Reference is mostly similar to A	Reference is mostly similar to A	Reference is mostly similar to A	Reference is mostly similar to A	Reference is mostly similar to A
							Reference is in between A and B	Reference is in between A and B	Reference is in between A and B	Reference is mostly similar to A	Reference is mostly similar to A	Reference is mostly similar to A
							Reference is mostly similar to A	Reference is mostly similar to A	Reference is mostly similar to A	Reference is mostly similar to A	Reference is mostly similar to A	Reference is mostly similar to A
							Reference is in between A and B	Reference is mostly similar to B	Reference is mostly similar to A	Reference is mostly similar to B	Reference is mostly similar to B	Reference is mostly similar to B
							Reference is in between A and B	Reference is mostly similar to A	Reference is mostly similar to B	Reference is in between A and B	Reference is in between A and B	Reference is in between A and B
							Reference is in between A and B	Reference is mostly similar to A	Reference is in between A and B	Reference is in between A and B	Reference is very similar to A	Reference is very similar to A
							Reference is mostly similar to A	Reference is mostly similar to A	Reference is in between A and B	Reference is mostly similar to A	Reference is mostly similar to A	Reference is mostly similar to A
							Reference is very similar to B	Reference is very similar to B	Reference is mostly similar to B	Reference is in between A and B	Reference is in between A and B	Reference is in between A and B
							Reference is mostly similar to A	Reference is mostly similar to A	Reference is mostly similar to A	Reference is mostly similar to A	Reference is mostly similar to A	Reference is mostly similar to A
							Reference is very similar to A	Reference is very similar to A	Reference is very similar to A	Reference is mostly similar to A	Reference is mostly similar to A	Reference is mostly similar to A
							Reference is in between A and B	Reference is in between A and B	Reference is in between A and B	Reference is in between A and B	Reference is in between A and B	Reference is in between A and B
